# Supplementary material for: Association between gut microbiota and primary ovarian insufficiency: a bidirectional two-sample Mendelian randomization study
Source: Front Endocrinol (Lausanne). 2023 Jun 22;14:1183219. doi: 10.3389/fendo.2023.1183219 (PMC10324962; doi:10.3389/fendo.2023.1183219)
Supplement: Supplementary file 1 [file DataSheet_1.xls]

## Sheet: sheet1
Table S1 Instrumental variables used in MR analysis (GM on POI).
Bacterial taxa (exposure)	SNP	Effect allele	Other allele	Exposure (Bacteria)			Outcome (POI)			F
				Beta	SE	P-value	Beta	SE	P-value
Clostridium (innocuum group)	rs10506058	A	G	0.1	0.022	8.92e-06	0.01	0.009	0.31	20.18
Clostridium (innocuum group)	rs1942371	G	A	-0.158	0.034	4.06e-06	-0.004	0.014	0.76	21.34
Clostridium (innocuum group)	rs40656	C	T	0.143	0.031	8.62e-06	-0.016	0.012	0.17	21.04
Clostridium (innocuum group)	rs4869133	G	A	-0.181	0.041	7.24e-06	0	0.012	0.99	19.45
Clostridium (innocuum group)	rs61267978	T	C	0.147	0.032	5.59e-06	-0.006	0.014	0.67	21.01
Clostridium (innocuum group)	rs6577484	G	A	0.16	0.036	8.41e-06	0.018	0.015	0.23	19.76
Clostridium (innocuum group)	rs6890185	T	C	0.113	0.023	1.12e-06	-0.012	0.01	0.24	23.67
Clostridium (innocuum group)	rs77845139	A	G	-0.115	0.026	8.41e-06	0.014	0.011	0.19	19.99
Eubacterium (brachy group)	rs112617308	T	C	-0.171	0.036	2.38e-06	0.001	0.016	0.95	22.18
Eubacterium (brachy group)	rs12151423	A	G	0.101	0.023	9.27e-06	0	0.009	0.97	19.87
Eubacterium (brachy group)	rs13139592	T	C	-0.146	0.033	7.97e-06	-0.011	0.014	0.43	19.91
Eubacterium (brachy group)	rs1384962	A	G	0.121	0.027	6.99e-06	0.002	0.01	0.88	20.61
Eubacterium (brachy group)	rs2913110	C	T	0.105	0.023	4.56e-06	-0.005	0.01	0.64	21
Eubacterium (brachy group)	rs4862235	G	A	0.105	0.023	3.73e-06	0.011	0.009	0.22	21.55
Eubacterium (brachy group)	rs62348779	T	C	-0.201	0.043	3.78e-06	0.024	0.018	0.17	21.67
Eubacterium (brachy group)	rs6591893	G	A	0.108	0.024	7.34e-06	0.01	0.01	0.3	20.28
Eubacterium (brachy group)	rs720439	A	G	-0.112	0.025	7.03e-06	0.004	0.011	0.74	19.84
Eubacterium (brachy group)	rs73199919	T	C	-0.237	0.053	8.16e-06	-0.004	0.022	0.84	19.85
Eubacterium (coprostanoligenes group)	rs10444197	A	G	-0.051	0.011	5.98e-06	-0.009	0.01	0.36	19.88
Eubacterium (coprostanoligenes group)	rs11052069	T	C	0.048	0.011	9.38e-06	0.004	0.009	0.69	19.64
Eubacterium (coprostanoligenes group)	rs11720857	C	T	0.063	0.014	9.26e-06	0.001	0.012	0.96	19.06
Eubacterium (coprostanoligenes group)	rs12906958	C	T	-0.053	0.012	4.35e-06	0.002	0.01	0.85	21.15
Eubacterium (coprostanoligenes group)	rs17159861	C	T	0.096	0.017	1.04e-08	-0.015	0.015	0.32	32.65
Eubacterium (coprostanoligenes group)	rs2644213	G	A	0.054	0.012	9.86e-06	0.008	0.01	0.42	19.75
Eubacterium (coprostanoligenes group)	rs4076415	T	G	0.052	0.011	1.99e-06	-0.002	0.01	0.83	21.82
Eubacterium (coprostanoligenes group)	rs62024432	C	T	-0.077	0.017	7.5e-06	0.002	0.016	0.92	20
Eubacterium (coprostanoligenes group)	rs6762473	C	A	0.052	0.011	4.26e-06	0.006	0.01	0.51	21.55
Eubacterium (coprostanoligenes group)	rs73109678	G	A	-0.08	0.017	3.66e-06	-0.021	0.017	0.23	21.4
Eubacterium (coprostanoligenes group)	rs76898927	G	A	0.123	0.027	4.79e-06	-0.02	0.02	0.34	21.34
Eubacterium (coprostanoligenes group)	rs9648214	T	C	-0.083	0.016	2.52e-07	0.004	0.016	0.79	25.44
Eubacterium (eligens group)	rs182318	G	A	-0.082	0.02	8.4e-06	-0.042	0.017	0.01	17.78
Eubacterium (eligens group)	rs2200429	A	G	-0.089	0.02	5.3e-06	-0.014	0.016	0.38	20.05
Eubacterium (eligens group)	rs265534	T	G	-0.056	0.012	2.27e-06	-0.003	0.009	0.74	22.02
Eubacterium (eligens group)	rs4583233	A	C	0.067	0.013	2.84e-07	-0.009	0.01	0.38	27.36
Eubacterium (eligens group)	rs4888188	T	G	-0.053	0.012	7.74e-06	-0.009	0.009	0.34	20.04
Eubacterium (eligens group)	rs56080211	C	T	0.123	0.028	9.14e-06	0.024	0.018	0.17	18.95
Eubacterium (eligens group)	rs6923695	T	G	0.103	0.023	4.87e-06	-0.011	0.019	0.56	20.24
Eubacterium (fissicatena group)	rs10147907	T	G	0.172	0.04	8.27e-06	0.034	0.018	0.05	18.92
Eubacterium (fissicatena group)	rs11818408	G	A	0.106	0.024	8.2e-06	0.002	0.01	0.85	19.93
Eubacterium (fissicatena group)	rs11876297	T	C	0.131	0.028	2.67e-06	0.011	0.01	0.3	21.78
Eubacterium (fissicatena group)	rs151257695	A	G	0.21	0.045	3.1e-06	-0.027	0.018	0.14	21.22
Eubacterium (fissicatena group)	rs1768152	T	C	0.139	0.032	8.7e-06	0.028	0.015	0.07	19.46
Eubacterium (fissicatena group)	rs2733072	G	A	0.11	0.023	1.49e-06	0.006	0.009	0.5	23.06
Eubacterium (fissicatena group)	rs3771393	C	T	0.131	0.027	7.38e-07	-0.011	0.012	0.35	24.07
Eubacterium (fissicatena group)	rs6934739	A	G	0.111	0.025	9.75e-06	0.01	0.01	0.33	19.44
Eubacterium (fissicatena group)	rs7104872	G	A	0.139	0.029	2.73e-06	0.004	0.015	0.78	22.55
Eubacterium (hallii group)	rs10501370	C	T	-0.116	0.025	5.42e-06	0.016	0.019	0.39	20.96
Eubacterium (hallii group)	rs10798999	C	T	0.06	0.013	2.61e-06	0	0.011	0.98	22.53
Eubacterium (hallii group)	rs117748144	T	C	-0.127	0.029	7.86e-06	-0.004	0.021	0.86	19.44
Eubacterium (hallii group)	rs13116360	T	C	0.154	0.03	2.94e-07	-0.006	0.019	0.76	26.9
Eubacterium (hallii group)	rs17074066	T	C	-0.081	0.019	9.35e-06	-0.03	0.033	0.37	18.5
Eubacterium (hallii group)	rs17474256	G	A	0.081	0.018	9.45e-06	-0.004	0.016	0.81	19.3
Eubacterium (hallii group)	rs281379	A	G	-0.05	0.011	9.33e-06	0.002	0.009	0.82	19.84
Eubacterium (hallii group)	rs28584818	A	G	0.126	0.027	4.43e-06	-0.011	0.017	0.53	22.04
Eubacterium (hallii group)	rs60254196	A	G	-0.052	0.011	2.7e-06	-0.005	0.009	0.63	21.84
Eubacterium (hallii group)	rs630939	C	T	-0.051	0.011	9.16e-06	0.001	0.009	0.91	19.81
Eubacterium (hallii group)	rs6550770	T	C	-0.198	0.044	4.82e-06	0.004	0.023	0.85	19.95
Eubacterium (hallii group)	rs74018587	C	T	0.209	0.044	3.7e-06	-0.001	0.024	0.95	22.73
Eubacterium (hallii group)	rs78056098	G	T	-0.051	0.011	8.29e-06	-0.023	0.01	0.02	19.9
Eubacterium (hallii group)	rs949971	T	G	-0.054	0.012	3.29e-06	-0.001	0.01	0.91	21.65
Eubacterium (hallii group)	rs10263623	C	T	0.193	0.044	8.91e-06	-0.006	0.024	0.8	19.43
Eubacterium (hallii group)	rs10458299	T	C	-0.188	0.042	8.37e-06	0.018	0.018	0.32	20.01
Eubacterium (hallii group)	rs11006576	A	G	-0.11	0.025	7.99e-06	-0.002	0.009	0.84	20.07
Eubacterium (hallii group)	rs113893692	C	T	-0.185	0.04	5.76e-06	0.012	0.014	0.41	21.04
Eubacterium (hallii group)	rs34297067	A	G	-0.187	0.034	6.6e-08	-0.009	0.013	0.47	29.96
Eubacterium (hallii group)	rs61841040	G	T	0.161	0.034	3.56e-06	0.005	0.012	0.68	22.11
Eubacterium (hallii group)	rs6818880	A	G	-0.11	0.025	7.83e-06	0.009	0.009	0.36	20.03
Eubacterium (hallii group)	rs77910827	C	T	0.202	0.041	9.05e-07	0.005	0.015	0.74	23.81
Eubacterium (hallii group)	rs7827125	C	T	0.122	0.027	7.17e-06	-0.016	0.01	0.11	20.32
Eubacterium (hallii group)	rs7880204	T	C	-0.125	0.028	6.84e-06	-0.016	0.011	0.13	20.77
Eubacterium (hallii group)	rs9425984	T	C	-0.13	0.029	7.21e-06	-0.011	0.011	0.34	19.85
Eubacterium (oxidoreducens group)	rs12129908	C	A	0.089	0.02	5.8e-06	-0.024	0.009	0.01	20.29
Eubacterium (oxidoreducens group)	rs12423772	G	T	0.141	0.03	2.63e-06	0	0.013	0.97	22.83
Eubacterium (oxidoreducens group)	rs2973294	G	T	0.092	0.02	2.39e-06	-0.007	0.009	0.43	22.33
Eubacterium (oxidoreducens group)	rs34561138	G	A	0.216	0.046	2.51e-06	-0.046	0.024	0.05	22.09
Eubacterium (oxidoreducens group)	rs440215	C	T	0.093	0.02	1.65e-06	0.011	0.009	0.25	22.81
Eubacterium (rectale group)	rs10248854	C	A	-0.053	0.011	4.21e-06	0.014	0.01	0.13	21.64
Eubacterium (rectale group)	rs10797540	A	G	0.05	0.011	3.53e-06	-0.002	0.009	0.84	21.55
Eubacterium (rectale group)	rs143694765	T	C	0.087	0.02	9.75e-06	0.006	0.015	0.71	19.35
Eubacterium (rectale group)	rs2884897	A	G	-0.129	0.029	6.44e-06	0.041	0.025	0.11	20.03
Eubacterium (rectale group)	rs314726	T	C	0.053	0.011	1.38e-06	-0.01	0.009	0.27	23.33
Eubacterium (rectale group)	rs35398954	A	G	-0.09	0.017	5.4e-07	0	0.013	0.98	26.65
Eubacterium (rectale group)	rs58498416	C	T	-0.052	0.012	9.68e-06	-0.007	0.01	0.45	19.16
Eubacterium (rectale group)	rs59427698	A	G	-0.058	0.013	5.37e-06	-0.011	0.012	0.34	19.38
Eubacterium (rectale group)	rs62547233	A	G	0.054	0.012	9.9e-06	-0.017	0.01	0.1	19.91
Eubacterium (ruminantium group)	rs10131724	A	C	-0.2	0.041	2.39e-06	0.012	0.016	0.43	23.23
Eubacterium (ruminantium group)	rs10923018	G	A	0.073	0.016	6.8e-06	0.018	0.009	0.06	20.38
Eubacterium (ruminantium group)	rs11637981	G	T	-0.073	0.016	5.44e-06	0.006	0.009	0.51	20.73
Eubacterium (ruminantium group)	rs13025464	T	C	-0.074	0.016	6.97e-06	0.001	0.009	0.95	20.25
Eubacterium (ruminantium group)	rs139749	C	T	-0.085	0.017	8.59e-07	0.01	0.01	0.3	24.22
Eubacterium (ruminantium group)	rs16891896	G	A	-0.175	0.039	2.38e-06	0.003	0.017	0.84	20.03
Eubacterium (ruminantium group)	rs17519472	C	T	0.108	0.023	4.7e-06	-0.016	0.013	0.24	21.23
Eubacterium (ruminantium group)	rs209813	G	A	-0.103	0.024	9.23e-06	0.005	0.013	0.7	19.17
Eubacterium (ruminantium group)	rs2116427	A	G	0.091	0.018	4.67e-07	-0.005	0.011	0.62	24.98
Eubacterium (ruminantium group)	rs2229917	A	G	0.154	0.032	2.16e-06	0.001	0.023	0.96	22.47
Eubacterium (ruminantium group)	rs2418654	C	T	-0.075	0.017	6.17e-06	-0.002	0.009	0.84	20.39
Eubacterium (ruminantium group)	rs2817174	C	T	-0.073	0.016	7.87e-06	-0.002	0.01	0.86	20.12
Eubacterium (ruminantium group)	rs57340348	T	C	-0.098	0.021	4.93e-06	-0.002	0.012	0.87	21.31
Eubacterium (ruminantium group)	rs606117	A	G	0.083	0.018	4.82e-06	0.008	0.01	0.42	21.3
Eubacterium (ruminantium group)	rs6676699	G	T	-0.089	0.02	6.38e-06	-0.013	0.01	0.21	20.44
Eubacterium (ruminantium group)	rs7000472	A	G	-0.076	0.017	4.07e-06	0.007	0.009	0.45	21.28
Eubacterium (ruminantium group)	rs72836424	C	T	-0.14	0.03	2.62e-06	0.008	0.015	0.58	21.62
Eubacterium (ruminantium group)	rs73139629	A	C	-0.115	0.025	5.36e-06	0.014	0.016	0.4	21.56
Eubacterium (ventriosum group)	rs11617697	A	G	-0.143	0.029	7.22e-07	-0.01	0.02	0.63	25.08
Eubacterium (ventriosum group)	rs12964517	G	A	0.059	0.012	2.07e-06	-0.021	0.01	0.05	22.62
Eubacterium (ventriosum group)	rs13082419	C	T	-0.072	0.016	9.56e-06	-0.017	0.015	0.25	19.66
Eubacterium (ventriosum group)	rs16884680	G	T	-0.091	0.019	1.74e-06	0.023	0.015	0.13	22.31
Eubacterium (ventriosum group)	rs35179274	C	T	-0.063	0.014	5.76e-06	0	0.012	1	20.7
Eubacterium (ventriosum group)	rs3809430	T	C	-0.055	0.012	3.55e-06	0.008	0.01	0.41	21.43
Eubacterium (ventriosum group)	rs57199565	T	C	0.078	0.016	7.97e-07	-0.02	0.012	0.09	23.9
Eubacterium (ventriosum group)	rs66746423	C	T	0.075	0.016	6.11e-06	-0.008	0.013	0.52	20.75
Eubacterium (ventriosum group)	rs6704822	A	G	0.074	0.017	6.62e-06	-0.015	0.014	0.29	19.66
Eubacterium (ventriosum group)	rs72783037	C	A	0.066	0.014	6.55e-06	0.012	0.011	0.28	21.01
Eubacterium (ventriosum group)	rs73615400	T	C	-0.096	0.019	9.54e-07	0.012	0.016	0.46	24.44
Eubacterium (ventriosum group)	rs73849225	T	C	0.098	0.022	5.21e-06	-0.005	0.017	0.76	18.91
Eubacterium (ventriosum group)	rs78250280	G	A	0.075	0.016	3.36e-06	-0.004	0.013	0.78	20.8
Eubacterium (ventriosum group)	rs876734	C	T	-0.062	0.013	2.89e-06	-0.008	0.01	0.46	21.79
Eubacterium (ventriosum group)	rs9316536	T	G	-0.082	0.018	7.84e-06	0.013	0.014	0.34	19.91
Eubacterium (xylanophilum group)	rs10140184	A	C	0.058	0.013	4.96e-06	0.007	0.009	0.44	20.96
Eubacterium (xylanophilum group)	rs10917203	A	C	0.061	0.013	3.15e-06	0.009	0.01	0.37	21.9
Eubacterium (xylanophilum group)	rs112176119	C	T	-0.113	0.025	3.33e-06	0	0.016	0.98	21.31
Eubacterium (xylanophilum group)	rs13239072	G	A	0.069	0.014	1.82e-06	-0.011	0.01	0.3	23.2
Eubacterium (xylanophilum group)	rs17830032	G	A	-0.161	0.031	2.39e-07	0.045	0.017	0.01	26.75
Eubacterium (xylanophilum group)	rs1999224	G	T	-0.095	0.02	3.75e-06	-0.02	0.016	0.2	21.75
Eubacterium (xylanophilum group)	rs2012708	A	G	0.057	0.013	6.53e-06	0.011	0.01	0.27	20.4
Eubacterium (xylanophilum group)	rs2213117	T	G	0.088	0.019	4.21e-06	-0.005	0.013	0.68	21.57
Eubacterium (xylanophilum group)	rs75586835	A	G	-0.114	0.026	9.39e-06	0.006	0.018	0.73	18.89
Ruminococcus (gauvreauii group)	rs10931481	G	A	0.061	0.013	3.38e-06	-0.015	0.01	0.14	21.86
Ruminococcus (gauvreauii group)	rs12079579	A	G	0.096	0.021	5.04e-06	0.034	0.017	0.04	20.03
Ruminococcus (gauvreauii group)	rs12539819	C	T	0.111	0.024	4.49e-06	0.01	0.018	0.58	21.14
Ruminococcus (gauvreauii group)	rs1391597	C	T	0.059	0.012	1.86e-06	0.01	0.01	0.3	22.35
Ruminococcus (gauvreauii group)	rs2047242	A	G	-0.068	0.013	2.46e-07	0.027	0.011	0.01	25.55
Ruminococcus (gauvreauii group)	rs2166943	A	C	0.057	0.012	5.28e-06	-0.003	0.009	0.75	21.08
Ruminococcus (gauvreauii group)	rs289410	G	A	-0.065	0.014	2.27e-06	-0.001	0.01	0.9	22.17
Ruminococcus (gauvreauii group)	rs431418	A	G	-0.095	0.021	5.54e-06	-0.01	0.016	0.52	20.32
Ruminococcus (gauvreauii group)	rs71386687	T	G	0.121	0.024	2.91e-07	-0.001	0.015	0.95	25.73
Ruminococcus (gauvreauii group)	rs73802842	C	A	0.074	0.017	7.48e-06	-0.006	0.011	0.57	18.86
Ruminococcus (gauvreauii group)	rs9870933	A	G	0.062	0.013	8.49e-07	-0.005	0.009	0.61	24.31
Ruminococcus (gnavus group)	rs11597105	A	G	0.115	0.025	6.95e-06	0.004	0.012	0.74	20.93
Ruminococcus (gnavus group)	rs11864644	T	C	-0.14	0.032	5.01e-06	0.019	0.015	0.19	19.3
Ruminococcus (gnavus group)	rs12136548	C	T	0.09	0.02	3.1e-06	-0.014	0.01	0.18	21.07
Ruminococcus (gnavus group)	rs12989336	G	A	-0.085	0.019	7.12e-06	-0.014	0.01	0.17	20.31
Ruminococcus (gnavus group)	rs13163520	G	A	-0.127	0.023	5.61e-08	0.009	0.012	0.46	29.66
Ruminococcus (gnavus group)	rs2909242	C	A	-0.091	0.018	7.41e-07	-0.002	0.01	0.86	24.59
Ruminococcus (gnavus group)	rs3124783	A	G	-0.116	0.025	2.67e-06	0.008	0.014	0.56	21.68
Ruminococcus (gnavus group)	rs4388134	C	T	-0.09	0.02	9.12e-06	-0.003	0.01	0.79	19.77
Ruminococcus (gnavus group)	rs62167033	T	C	0.185	0.04	3.5e-06	0.009	0.023	0.71	21.86
Ruminococcus (gnavus group)	rs78399089	T	C	0.144	0.033	6.63e-06	-0.013	0.015	0.37	19.56
Ruminococcus (gnavus group)	rs934940	A	C	-0.105	0.023	2.74e-06	-0.01	0.014	0.46	20.93
Ruminococcus (torques group)	rs10904297	A	G	-0.168	0.039	2.69e-06	0.034	0.032	0.28	18.53
Ruminococcus (torques group)	rs10967781	C	A	0.051	0.011	8.37e-06	-0.006	0.01	0.55	20.09
Ruminococcus (torques group)	rs12434631	A	G	0.075	0.015	2.77e-06	-0.002	0.015	0.92	23.71
Ruminococcus (torques group)	rs1475330	T	C	0.052	0.012	8.13e-06	-0.017	0.011	0.11	19.61
Ruminococcus (torques group)	rs158487	A	G	0.053	0.012	7.52e-06	0.003	0.01	0.76	20.89
Ruminococcus (torques group)	rs35866622	T	C	-0.061	0.011	2.21e-08	-0.008	0.01	0.39	31.28
Ruminococcus (torques group)	rs4073731	T	C	0.065	0.014	4.05e-06	0.003	0.013	0.83	21.01
Ruminococcus (torques group)	rs77034621	T	G	-0.152	0.034	6.07e-06	-0.003	0.036	0.94	20.36
Actinomyces	rs2715439	C	T	0.075	0.016	6.27e-06	-0.004	0.009	0.7	20.52
Actinomyces	rs34583783	G	T	0.127	0.027	4.49e-06	-0.012	0.019	0.54	22.24
Actinomyces	rs35011108	A	G	0.233	0.051	6.34e-06	0	0.019	0.98	20.64
Actinomyces	rs4073240	G	A	0.075	0.017	7.94e-06	-0.003	0.01	0.74	20.06
Actinomyces	rs4146653	G	A	0.099	0.021	4.5e-06	-0.026	0.013	0.05	21.16
Actinomyces	rs71315246	A	G	-0.097	0.022	9.83e-06	0.019	0.014	0.16	19.57
Actinomyces	rs7915461	T	C	0.188	0.04	5.92e-06	0.007	0.018	0.71	21.85
Adlercreutzia	rs11604400	C	T	-0.103	0.023	9.74e-06	0.019	0.015	0.2	19.06
Adlercreutzia	rs13231526	C	A	0.143	0.031	4.81e-06	0.003	0.017	0.88	21.12
Adlercreutzia	rs2717140	C	T	-0.119	0.025	2.05e-06	-0.029	0.016	0.06	22.55
Adlercreutzia	rs55719207	G	A	-0.07	0.016	9.61e-06	0.023	0.01	0.01	19.58
Adlercreutzia	rs6664405	T	C	-0.095	0.021	5.23e-06	0.017	0.013	0.2	20.45
Adlercreutzia	rs7680684	C	T	-0.083	0.017	9.77e-07	-0.007	0.01	0.5	24.37
Adlercreutzia	rs9490822	C	T	-0.073	0.016	2.54e-06	-0.002	0.009	0.85	22.23
Adlercreutzia	rs9915817	T	C	0.075	0.017	8.22e-06	0.023	0.01	0.02	19.81
Akkermansia	rs111862613	T	C	0.091	0.02	3.39e-06	-0.012	0.012	0.32	21.45
Akkermansia	rs117107102	A	G	0.204	0.043	3.01e-06	0.012	0.022	0.58	22.43
Akkermansia	rs11729256	T	C	0.075	0.015	6.58e-07	-0.002	0.012	0.85	24.97
Akkermansia	rs12908520	G	A	0.062	0.013	2.26e-06	0.004	0.009	0.66	22.25
Akkermansia	rs2602429	C	T	0.075	0.016	2.72e-06	0.016	0.011	0.14	22.77
Akkermansia	rs3995795	C	T	0.064	0.014	5.22e-06	-0.004	0.01	0.69	20.68
Akkermansia	rs4242783	G	A	0.069	0.015	3e-06	-0.009	0.01	0.39	21.54
Akkermansia	rs4936098	A	G	0.065	0.014	1.1e-06	0.004	0.01	0.71	22.81
Akkermansia	rs61779207	G	A	-0.076	0.017	6.32e-06	0.004	0.011	0.75	20.55
Akkermansia	rs74542928	T	C	0.113	0.024	1.48e-06	0.018	0.022	0.4	22.69
Akkermansia	rs9349825	A	G	-0.07	0.015	2.6e-06	0.009	0.012	0.45	22.86
Akkermansia	rs941682	G	A	-0.063	0.014	9.17e-06	-0.013	0.01	0.23	19.38
Alistipes	rs1107244	G	A	0.076	0.017	3.59e-06	0.033	0.017	0.06	19.64
Alistipes	rs11769002	G	A	-0.053	0.011	1.45e-06	-0.009	0.009	0.34	23.37
Alistipes	rs11958296	A	G	-0.098	0.022	9.3e-06	0.037	0.022	0.1	20.21
Alistipes	rs12990744	C	T	-0.078	0.017	8.21e-06	-0.016	0.015	0.31	20.16
Alistipes	rs1689282	A	C	-0.052	0.011	5.28e-06	-0.016	0.01	0.11	20.83
Alistipes	rs2290844	C	T	0.081	0.019	9.1e-06	-0.02	0.015	0.18	18.04
Alistipes	rs2450745	A	C	-0.081	0.018	7.12e-06	0.012	0.018	0.51	19.01
Alistipes	rs2875322	T	C	-0.058	0.013	8.78e-06	-0.001	0.012	0.95	19.54
Alistipes	rs34417064	A	G	-0.048	0.011	7.01e-06	0	0.009	0.99	20.34
Alistipes	rs4810359	A	G	-0.065	0.015	7.5e-06	-0.008	0.014	0.56	19.93
Alistipes	rs7129639	C	A	-0.052	0.011	1.78e-06	0.002	0.01	0.81	22.95
Alistipes	rs8130320	A	G	-0.049	0.011	4.84e-06	-0.005	0.009	0.62	20.91
Allisonella	rs1901739	T	G	0.116	0.025	3.59e-06	0.007	0.009	0.48	21.68
Allisonella	rs35110698	T	C	-0.146	0.032	5.72e-06	-0.013	0.013	0.31	20.8
Allisonella	rs35778461	C	T	0.147	0.03	1.21e-06	-0.015	0.011	0.19	24.36
Allisonella	rs594561	C	T	0.112	0.025	9.41e-06	0.005	0.009	0.59	19.88
Allisonella	rs602075	A	G	0.169	0.03	3.57e-08	0.008	0.011	0.48	32.37
Allisonella	rs6742198	G	A	0.149	0.032	3.35e-06	-0.001	0.011	0.9	22.21
Allisonella	rs76904847	G	A	0.149	0.033	6.09e-06	-0.013	0.012	0.28	19.67
Allisonella	rs7898615	T	G	0.168	0.037	8.87e-06	0.012	0.014	0.37	20.21
Alloprevotella	rs2154444	T	G	0.138	0.031	8.37e-06	-0.002	0.011	0.82	20.02
Alloprevotella	rs34619204	G	A	-0.156	0.034	8.84e-06	-0.004	0.012	0.77	20.53
Alloprevotella	rs4364940	A	G	0.126	0.028	8.58e-06	-0.006	0.01	0.57	20.07
Alloprevotella	rs4680035	A	G	-0.12	0.026	4.99e-06	-0.001	0.01	0.89	21.25
Alloprevotella	rs58212166	A	G	-0.162	0.036	7.94e-06	-0.014	0.012	0.25	20.23
Anaerofilum	rs10794359	T	C	-0.095	0.02	2.23e-06	-0.002	0.009	0.87	22.59
Anaerofilum	rs1563175	A	C	0.092	0.02	5.54e-06	-0.003	0.009	0.76	20.88
Anaerofilum	rs17012738	T	G	0.09	0.02	7.24e-06	0	0.009	0.99	20.36
Anaerofilum	rs17096874	C	T	-0.126	0.027	2.86e-06	0.001	0.011	0.92	22.07
Anaerofilum	rs4244069	G	A	-0.147	0.033	9.81e-06	-0.023	0.014	0.09	20.2
Anaerofilum	rs4506496	G	A	0.103	0.021	1.49e-06	0.012	0.01	0.23	23.46
Anaerofilum	rs712981	A	C	0.101	0.02	6.83e-07	0.024	0.01	0.01	24.66
Anaerofilum	rs79598899	C	T	0.183	0.036	3.75e-07	0.042	0.022	0.06	26.12
Anaerofilum	rs816292	T	C	-0.113	0.022	2.64e-07	-0.007	0.01	0.51	26.29
Anaerofilum	rs9299345	T	C	-0.136	0.03	8.04e-06	-0.02	0.016	0.21	20.35
Anaerostipes	rs10502061	A	G	0.084	0.019	7.94e-06	0.009	0.015	0.54	18.94
Anaerostipes	rs2014785	T	C	0.052	0.011	4.68e-06	0.003	0.009	0.73	21.13
Anaerostipes	rs2396460	T	C	-0.051	0.011	2.91e-06	0.009	0.009	0.34	21.9
Anaerostipes	rs2804244	A	G	-0.053	0.011	2.04e-06	-0.003	0.01	0.79	22.88
Anaerostipes	rs3900776	G	A	-0.11	0.024	2.75e-06	-0.039	0.028	0.17	21.67
Anaerostipes	rs60983350	G	A	-0.054	0.012	4.42e-06	-0.022	0.01	0.03	21.45
Anaerostipes	rs62157625	T	C	0.089	0.019	1.45e-06	-0.001	0.014	0.97	22.79
Anaerostipes	rs62215703	G	A	0.064	0.014	1.98e-06	0.009	0.011	0.43	22.26
Anaerostipes	rs6474958	A	G	-0.05	0.011	6.74e-06	0.004	0.01	0.68	19.93
Anaerostipes	rs6726833	C	A	-0.088	0.019	3.32e-06	0.004	0.017	0.81	21.46
Anaerostipes	rs6854026	T	C	-0.051	0.011	3.2e-06	0	0.009	1	21.73
Anaerostipes	rs7193624	C	T	0.075	0.015	5.35e-07	-0.011	0.017	0.5	24.8
Anaerostipes	rs78735375	A	C	-0.137	0.031	5.33e-06	0.059	0.024	0.01	20.26
Anaerotruncus	rs10150232	A	G	0.057	0.012	6.68e-06	-0.008	0.012	0.47	20.62
Anaerotruncus	rs11018566	A	G	-0.156	0.037	6.14e-06	-0.063	0.021	0	18.27
Anaerotruncus	rs115414803	A	C	-0.144	0.032	6.83e-06	0.004	0.019	0.85	20.67
Anaerotruncus	rs1272208	G	T	-0.061	0.013	4.28e-06	0	0.011	0.97	22.2
Anaerotruncus	rs1431492	C	T	-0.065	0.015	7.36e-06	-0.01	0.013	0.42	20.07
Anaerotruncus	rs17734739	T	C	0.066	0.015	7.43e-06	-0.007	0.013	0.6	19.6
Anaerotruncus	rs34449434	A	C	-0.05	0.011	9.85e-06	-0.002	0.01	0.81	19.21
Anaerotruncus	rs4669806	G	T	0.058	0.012	2.42e-06	-0.003	0.011	0.82	21.96
Anaerotruncus	rs6494922	A	G	0.09	0.02	6.62e-06	-0.011	0.021	0.59	19.94
Anaerotruncus	rs6563550	T	C	0.088	0.018	2.35e-07	0.033	0.017	0.06	24.63
Anaerotruncus	rs7155595	C	A	0.054	0.012	7.55e-06	0.018	0.01	0.08	20.57
Anaerotruncus	rs8005030	C	T	0.055	0.012	2.28e-06	-0.011	0.01	0.24	22.13
Anaerotruncus	rs9347879	T	C	0.051	0.011	4.22e-06	-0.002	0.009	0.79	20.99
Bacteroides	rs11585893	A	G	-0.074	0.015	1.8e-06	-0.003	0.011	0.81	25.18
Bacteroides	rs13207588	A	G	-0.059	0.013	7.49e-06	0.008	0.012	0.52	20.36
Bacteroides	rs1340391	T	C	-0.059	0.013	6.73e-06	0.01	0.014	0.45	20.04
Bacteroides	rs17619981	T	G	0.088	0.019	2.69e-06	0.016	0.014	0.23	22.19
Bacteroides	rs2023437	T	C	-0.078	0.017	5.02e-06	-0.021	0.014	0.14	21.78
Bacteroides	rs66710942	C	T	0.049	0.011	5.86e-06	0.021	0.009	0.02	20.64
Bacteroides	rs6795673	C	T	0.054	0.011	3.38e-07	0	0.009	0.98	26.18
Bacteroides	rs9507307	C	T	0.06	0.013	2.13e-06	-0.025	0.011	0.02	21.91
Barnesiella	rs11155559	T	C	0.096	0.021	8.92e-06	0.017	0.016	0.29	20.15
Barnesiella	rs12909713	C	T	-0.055	0.012	4.95e-06	-0.018	0.009	0.06	21.05
Barnesiella	rs13242616	T	C	-0.058	0.012	2.29e-06	-0.012	0.01	0.24	22.46
Barnesiella	rs199035	G	A	0.056	0.012	3e-06	0.006	0.009	0.49	21.84
Barnesiella	rs2276875	A	G	-0.07	0.014	4.65e-07	-0.005	0.011	0.63	24.96
Barnesiella	rs2428166	G	A	-0.166	0.034	8.51e-07	-0.001	0.039	0.98	24.18
Barnesiella	rs35177866	A	G	0.092	0.019	2.95e-06	-0.011	0.018	0.53	23.27
Barnesiella	rs62251337	A	G	-0.069	0.015	4.24e-06	-0.015	0.013	0.25	21.38
Barnesiella	rs72684847	T	C	-0.114	0.025	6.76e-06	-0.019	0.018	0.28	20.29
Barnesiella	rs76181748	C	T	-0.078	0.017	6.78e-06	0.001	0.011	0.91	20.58
Barnesiella	rs77455852	T	G	-0.089	0.02	3.16e-06	0.006	0.013	0.67	20.77
Barnesiella	rs79795328	A	G	-0.082	0.018	4.23e-06	0.004	0.013	0.75	21.53
Bifidobacterium	rs12022129	G	A	0.062	0.014	8e-06	0.024	0.01	0.02	19.87
Bifidobacterium	rs12465599	A	G	0.054	0.012	6.27e-06	0.002	0.009	0.86	20.54
Bifidobacterium	rs13020688	G	A	0.056	0.012	4.07e-06	-0.01	0.01	0.32	21.06
Bifidobacterium	rs182549	C	T	0.12	0.013	1.28e-20	-0.037	0.01	0	88.43
Bifidobacterium	rs1879087	C	T	0.105	0.024	1.45e-06	-0.031	0.018	0.09	19.19
Bifidobacterium	rs1961273	C	T	0.067	0.013	3.51e-07	-0.004	0.01	0.73	25.95
Bifidobacterium	rs2491158	G	A	0.071	0.016	8.05e-06	-0.018	0.014	0.18	19.88
Bifidobacterium	rs2686790	T	C	0.071	0.016	7.5e-06	-0.011	0.013	0.38	20.06
Bifidobacterium	rs540489	T	G	-0.064	0.014	5.19e-06	-0.003	0.012	0.82	21.12
Bifidobacterium	rs55888705	A	G	0.055	0.012	6.67e-06	-0.001	0.01	0.9	20.34
Bifidobacterium	rs56108664	T	C	0.073	0.016	2.44e-06	0.013	0.014	0.36	21.37
Bifidobacterium	rs5746486	T	C	-0.054	0.012	9e-06	0.01	0.01	0.29	19.7
Bifidobacterium	rs62181700	G	A	-0.062	0.013	2.17e-06	-0.003	0.011	0.82	22.67
Bifidobacterium	rs638382	T	C	-0.065	0.012	9.45e-08	0.021	0.009	0.02	28
Bifidobacterium	rs6430601	T	G	0.08	0.017	1.09e-06	-0.024	0.014	0.09	21.86
Bifidobacterium	rs7322849	T	C	0.112	0.02	1.08e-08	0.003	0.016	0.83	31.04
Bifidobacterium	rs75344046	C	T	0.232	0.051	4.86e-06	0.02	0.022	0.36	21.09
Bifidobacterium	rs7570971	A	C	0.113	0.013	2.01e-19	-0.034	0.01	0	81.23
Bifidobacterium	rs857444	C	T	0.056	0.012	3.57e-06	0.015	0.01	0.11	21.21
Bilophila	rs11069458	T	C	-0.068	0.016	7.72e-06	-0.006	0.012	0.64	19.29
Bilophila	rs1241171	G	A	-0.069	0.015	4.24e-06	0.003	0.013	0.81	21.28
Bilophila	rs1571225	C	T	0.083	0.017	1.12e-06	-0.03	0.013	0.02	23.48
Bilophila	rs1969927	G	A	0.056	0.013	9.07e-06	0.014	0.01	0.15	19.78
Bilophila	rs2728491	G	T	-0.063	0.014	6.33e-06	-0.006	0.011	0.56	20.24
Bilophila	rs3827020	C	T	0.077	0.016	1.79e-06	0.005	0.012	0.66	22.77
Bilophila	rs4798126	G	A	0.073	0.017	7.15e-06	-0.014	0.012	0.23	19.03
Bilophila	rs542415	T	C	-0.061	0.013	4.71e-06	0.006	0.01	0.5	21.15
Bilophila	rs60178956	G	A	-0.062	0.014	8.06e-06	0.013	0.011	0.25	19.5
Bilophila	rs6793291	C	A	0.113	0.024	3.11e-06	0.042	0.021	0.05	21.77
Bilophila	rs72676854	T	C	0.123	0.027	5.62e-06	-0.03	0.021	0.15	21.01
Bilophila	rs7802841	C	A	0.067	0.014	1.77e-06	0.009	0.01	0.36	23.68
Bilophila	rs9899990	A	G	-0.103	0.023	9.07e-06	0.008	0.017	0.65	19.28
Blautia	rs11149971	C	T	0.118	0.023	1.04e-06	0.014	0.02	0.48	25.28
Blautia	rs115043014	G	A	-0.207	0.044	5.19e-06	0.09	0.036	0.01	22.06
Blautia	rs117001700	T	C	0.196	0.044	8.84e-06	-0.047	0.039	0.23	19.83
Blautia	rs12453000	C	T	0.063	0.013	1.26e-06	-0.021	0.014	0.13	23.14
Blautia	rs16892041	T	C	-0.062	0.014	8.82e-06	-0.003	0.011	0.82	19.28
Blautia	rs2788271	T	G	-0.058	0.013	7.16e-06	-0.011	0.012	0.36	18.59
Blautia	rs3005511	A	G	0.05	0.011	6.19e-06	-0.003	0.01	0.75	20.46
Blautia	rs4926264	T	C	0.083	0.018	5.1e-06	-0.005	0.015	0.74	21.49
Blautia	rs67794373	C	T	0.06	0.012	1e-06	-0.001	0.011	0.92	23.76
Blautia	rs682885	A	G	-0.049	0.011	4.49e-06	0	0.01	0.97	21.12
Blautia	rs72973581	A	G	0.125	0.027	1.74e-06	0.018	0.02	0.38	22.24
Blautia	rs7860714	A	G	-0.05	0.011	4.09e-06	-0.023	0.01	0.02	20.9
Butyricicoccus	rs10084203	A	G	0.055	0.012	8.59e-06	0.006	0.014	0.69	19.79
Butyricicoccus	rs12034718	A	G	0.07	0.016	9.58e-06	-0.001	0.011	0.96	19.64
Butyricicoccus	rs12585793	T	C	-0.262	0.056	5.79e-06	-0.007	0.028	0.81	21.56
Butyricicoccus	rs2017189	G	T	-0.051	0.011	3.87e-06	0.016	0.009	0.09	21.15
Butyricicoccus	rs4962426	G	T	0.061	0.014	7.38e-06	0.014	0.012	0.24	20.4
Butyricicoccus	rs56221232	T	C	0.083	0.017	7.62e-07	-0.006	0.015	0.7	24.47
Butyricicoccus	rs62478070	T	G	0.224	0.049	5.94e-06	-0.027	0.029	0.37	20.49
Butyricicoccus	rs7322368	T	C	0.082	0.018	5.52e-06	0.002	0.016	0.91	19.83
Butyricimonas	rs11228830	A	G	0.135	0.03	6.55e-06	0.005	0.017	0.75	20.55
Butyricimonas	rs113054641	G	A	-0.145	0.027	1.74e-07	0.008	0.022	0.73	27.84
Butyricimonas	rs12304031	G	A	-0.086	0.02	6.7e-06	-0.013	0.014	0.36	19.21
Butyricimonas	rs12458763	A	C	0.122	0.027	6.37e-06	0.012	0.022	0.6	20.49
Butyricimonas	rs1862649	G	A	0.113	0.025	4.76e-06	-0.004	0.018	0.84	20.78
Butyricimonas	rs2114713	G	T	0.063	0.014	6.88e-06	-0.013	0.009	0.18	20.36
Butyricimonas	rs62130338	G	A	-0.073	0.016	3.9e-06	0.008	0.01	0.44	21.41
Butyricimonas	rs62390301	T	C	-0.087	0.017	7.42e-07	-0.003	0.012	0.78	24.92
Butyricimonas	rs7083431	A	C	0.07	0.014	8.85e-07	0.012	0.01	0.25	23.73
Butyricimonas	rs71428626	G	T	-0.133	0.029	4.8e-06	-0.012	0.026	0.65	21.11
Butyricimonas	rs72814525	A	G	0.066	0.015	8.25e-06	-0.008	0.011	0.47	19.67
Butyricimonas	rs78453362	A	G	-0.149	0.033	4.06e-06	0.009	0.03	0.76	20.89
Butyricimonas	rs9657374	C	T	0.068	0.015	4.5e-06	0.012	0.01	0.24	21.11
Butyrivibrio	rs1007475	G	T	0.118	0.026	7.92e-06	0	0.01	1	20.42
Butyrivibrio	rs11761679	T	C	0.155	0.032	2.2e-06	0.005	0.013	0.7	23.17
Butyrivibrio	rs142855850	A	G	0.205	0.046	6.86e-06	0.014	0.016	0.38	20.11
Butyrivibrio	rs16934069	T	C	-0.134	0.03	8.86e-06	0.008	0.012	0.5	19.96
Butyrivibrio	rs16941336	C	T	0.127	0.027	1.53e-06	0	0.011	0.98	22.64
Butyrivibrio	rs17163238	G	A	0.141	0.031	5.51e-06	0.007	0.012	0.56	20.8
Butyrivibrio	rs4537857	T	C	-0.125	0.026	1.8e-06	-0.002	0.01	0.81	22.79
Butyrivibrio	rs486484	A	G	-0.108	0.024	6.61e-06	0.003	0.009	0.74	20.38
Butyrivibrio	rs4928024	A	G	-0.175	0.039	8.19e-06	0.001	0.012	0.9	20.14
Butyrivibrio	rs72723662	C	T	0.224	0.045	7.86e-07	-0.016	0.014	0.23	24.87
Butyrivibrio	rs74622183	A	G	-0.201	0.043	2.46e-06	0.002	0.016	0.88	22.04
Butyrivibrio	rs77356209	T	C	0.217	0.048	6.66e-06	0.012	0.022	0.59	20.14
Butyrivibrio	rs7752361	A	G	-0.119	0.024	7.69e-07	0.003	0.009	0.78	24.69
Butyrivibrio	rs7763512	G	A	0.12	0.025	3.11e-06	-0.01	0.009	0.29	22.37
Butyrivibrio	rs9349693	A	G	0.118	0.026	5.55e-06	0.009	0.01	0.38	20.61
Candidatus Soleaferrea	rs10090365	A	G	-0.083	0.018	4.17e-06	0.01	0.009	0.27	21.25
Candidatus Soleaferrea	rs10809135	T	C	0.083	0.018	5.47e-06	0.001	0.009	0.92	20.94
Candidatus Soleaferrea	rs36155147	C	T	0.105	0.024	5.41e-06	-0.016	0.01	0.12	18.97
Candidatus Soleaferrea	rs4294381	T	C	0.112	0.023	1.37e-06	-0.024	0.013	0.06	23.42
Candidatus Soleaferrea	rs4678258	T	C	0.099	0.022	5.53e-06	-0.011	0.011	0.33	20.91
Candidatus Soleaferrea	rs6489992	A	G	-0.084	0.019	7.89e-06	-0.013	0.01	0.18	20.19
Candidatus Soleaferrea	rs6494306	A	G	-0.097	0.021	5.8e-06	-0.003	0.01	0.75	20.47
Candidatus Soleaferrea	rs7400877	T	C	-0.095	0.021	9.29e-06	0.013	0.011	0.24	19.98
Candidatus Soleaferrea	rs9973954	A	G	0.089	0.02	5.95e-06	-0.005	0.01	0.64	20.84
Catenibacterium	rs12404911	C	T	0.141	0.03	2.8e-06	-0.008	0.012	0.51	21.41
Catenibacterium	rs212393	G	A	-0.135	0.029	3.62e-06	0	0.011	0.97	22.33
Catenibacterium	rs73128290	A	G	0.13	0.028	4.29e-06	0.006	0.01	0.56	20.78
Catenibacterium	rs7742829	C	T	0.114	0.025	5.61e-06	-0.011	0.009	0.26	20.65
Christensenellaceae (R7 group)	rs10461257	A	G	-0.055	0.012	6.51e-06	0.003	0.01	0.74	20.45
Christensenellaceae (R7 group)	rs17081797	A	G	-0.09	0.02	3.34e-06	0.039	0.019	0.04	19.6
Christensenellaceae (R7 group)	rs62132810	A	G	-0.083	0.018	5.67e-06	-0.027	0.013	0.04	21.29
Christensenellaceae (R7 group)	rs62190261	A	C	0.096	0.021	8.74e-06	-0.014	0.017	0.39	19.92
Christensenellaceae (R7 group)	rs62467127	C	T	0.114	0.025	3.25e-06	-0.006	0.03	0.85	20.51
Christensenellaceae (R7 group)	rs73952017	C	T	-0.086	0.019	8.46e-06	-0.024	0.015	0.12	19.68
Christensenellaceae (R7 group)	rs78521377	C	T	0.125	0.027	5.61e-06	0.007	0.027	0.79	20.69
Christensenellaceae (R7 group)	rs892686	A	G	0.051	0.011	3.97e-06	0	0.009	0.99	21.31
Clostridium sensustricto 1	rs11264403	G	A	-0.139	0.033	7.76e-06	-0.007	0.018	0.67	17.29
Clostridium sensustricto 1	rs116847295	C	T	0.11	0.025	4.58e-06	0.011	0.014	0.45	20
Clostridium sensustricto 1	rs12341505	G	A	0.081	0.018	4.82e-06	0.012	0.016	0.44	20.26
Clostridium sensustricto 1	rs2795528	G	A	-0.184	0.039	2.72e-06	0.008	0.02	0.69	22.08
Clostridium sensustricto 1	rs2817172	C	T	0.058	0.012	2.77e-06	-0.005	0.009	0.59	21.81
Clostridium sensustricto 1	rs550843	T	C	-0.078	0.017	2.05e-06	0.008	0.01	0.42	21.43
Collinsella	rs10890671	T	C	-0.054	0.012	6.52e-06	0.004	0.009	0.65	20.45
Collinsella	rs11597285	G	T	-0.054	0.012	9.38e-06	-0.007	0.009	0.46	19.91
Collinsella	rs1496626	T	C	-0.072	0.016	6.78e-06	-0.032	0.014	0.02	19.98
Collinsella	rs149807560	C	A	-0.104	0.024	7.1e-06	0.009	0.018	0.64	19.54
Collinsella	rs2103510	G	A	0.079	0.017	2.42e-06	-0.015	0.014	0.3	21.86
Collinsella	rs62102630	A	G	-0.07	0.015	8.31e-06	0.01	0.014	0.45	20.62
Collinsella	rs62448871	C	A	-0.054	0.012	6.78e-06	0.007	0.009	0.47	20.16
Collinsella	rs73052258	G	A	0.093	0.02	1.72e-06	0.026	0.017	0.13	21.07
Collinsella	rs75672793	A	G	-0.109	0.024	6.14e-06	0.02	0.022	0.36	20.5
Collinsella	rs9541268	C	A	0.096	0.02	8.79e-07	0.003	0.016	0.86	23.66
Coprobacter	rs11532348	C	T	-0.104	0.023	5.71e-06	-0.009	0.013	0.51	20.99
Coprobacter	rs12684609	T	C	0.101	0.022	6.1e-06	0.013	0.012	0.26	20.93
Coprobacter	rs12996055	A	C	0.092	0.021	8.08e-06	0.011	0.011	0.32	19.38
Coprobacter	rs143662916	C	T	0.253	0.054	3.07e-06	0.046	0.027	0.09	21.99
Coprobacter	rs189356	G	A	0.078	0.017	6.26e-06	0.009	0.009	0.37	20.64
Coprobacter	rs213863	C	T	-0.089	0.019	2.35e-06	0.006	0.01	0.51	22.19
Coprobacter	rs28402691	T	C	0.111	0.025	9.56e-06	-0.011	0.013	0.4	19.42
Coprobacter	rs305411	A	G	0.129	0.026	1.01e-06	-0.005	0.015	0.75	23.86
Coprobacter	rs3828477	G	T	-0.091	0.02	2.89e-06	0.018	0.01	0.07	21.73
Coprobacter	rs72821405	T	C	-0.147	0.032	4.76e-06	0.02	0.017	0.22	21.21
Coprobacter	rs74919520	G	A	0.126	0.028	5.76e-06	0	0.015	0.98	20.7
Coprococcus1	rs1010560	C	A	0.058	0.012	1.96e-06	-0.003	0.01	0.78	22.35
Coprococcus 1	rs12794898	G	T	0.09	0.02	4.92e-06	-0.012	0.014	0.39	20.98
Coprococcus 1	rs1519491	T	C	0.05	0.011	8.95e-06	0.015	0.009	0.11	19.32
Coprococcus 1	rs1576241	A	G	-0.051	0.011	3.33e-06	0.01	0.01	0.31	21.71
Coprococcus 1	rs1762123	C	T	-0.089	0.02	8.01e-06	0.004	0.015	0.77	20.16
Coprococcus 1	rs2907920	A	G	0.056	0.013	7.65e-06	0.005	0.01	0.61	19.58
Coprococcus 1	rs4277593	G	A	-0.059	0.011	1.14e-07	0.003	0.009	0.74	28.39
Coprococcus 1	rs56405618	A	G	-0.09	0.019	1.57e-06	0.015	0.015	0.3	23.09
Coprococcus 1	rs73031725	T	C	0.168	0.036	1.98e-06	-0.005	0.027	0.86	22.26
Coprococcus 1	rs73167075	T	C	0.057	0.013	8.57e-06	0.026	0.011	0.02	20.18
Coprococcus 1	rs74101919	T	C	-0.072	0.014	1.03e-06	0.002	0.015	0.89	24.71
Coprococcus 1	rs946513	C	T	0.206	0.046	8.62e-06	-0.021	0.023	0.36	20.03
Coprococcus 2	rs10070053	A	G	0.059	0.014	7.65e-06	0	0.009	0.98	19.27
Coprococcus 2	rs12634070	T	C	0.074	0.016	9.95e-06	0.008	0.011	0.45	19.94
Coprococcus 2	rs2482516	C	T	0.075	0.016	4.72e-06	0.017	0.011	0.13	21
Coprococcus 2	rs35890118	A	G	-0.067	0.015	8.26e-06	-0.02	0.011	0.07	20.3
Coprococcus 2	rs61823518	A	C	-0.096	0.022	6.68e-06	-0.023	0.015	0.13	19.61
Coprococcus 2	rs6677933	C	T	-0.08	0.016	1.19e-06	-0.012	0.013	0.38	23.99
Coprococcus 2	rs6894272	T	C	-0.113	0.025	9.53e-06	0.017	0.014	0.24	20.11
Coprococcus 2	rs72680320	T	C	-0.065	0.014	2.27e-06	-0.001	0.01	0.91	21.77
Coprococcus 2	rs9426473	A	G	0.073	0.016	6.31e-06	-0.006	0.011	0.54	20.24
Coprococcus3	rs10810043	A	G	0.052	0.012	9.27e-06	0.005	0.01	0.62	19.78
Coprococcus3	rs11077359	T	C	-0.065	0.015	9.64e-06	0.01	0.012	0.41	18.81
Coprococcus3	rs11080344	C	T	0.052	0.011	4.79e-06	-0.007	0.009	0.44	20.91
Coprococcus3	rs13247359	G	A	0.051	0.011	7.33e-06	0.017	0.009	0.07	20.53
Coprococcus3	rs178271	T	C	0.145	0.029	7.81e-07	0.069	0.036	0.06	24.37
Coprococcus3	rs34731438	T	G	-0.063	0.014	7.71e-06	0.008	0.011	0.48	20.83
Coprococcus3	rs4575475	G	A	0.062	0.014	7.04e-06	-0.006	0.011	0.6	20.22
Coprococcus3	rs6994742	C	T	0.055	0.012	7.84e-06	-0.013	0.01	0.16	19.79
Coprococcus3	rs7521171	G	A	-0.06	0.013	4.32e-06	-0.019	0.01	0.06	21.28
Coprococcus3	rs8100692	T	C	0.058	0.011	4.16e-07	0	0.009	0.99	25.89
Defluviitaleaceae (UCG011)	rs112893842	T	C	0.114	0.023	1.45e-06	0.014	0.016	0.4	23.9
Defluviitaleaceae (UCG011)	rs12122999	G	T	-0.083	0.018	4.83e-06	-0.002	0.011	0.83	20.86
Defluviitaleaceae (UCG011)	rs1582238	T	C	0.081	0.017	1.57e-06	-0.009	0.01	0.38	23.17
Defluviitaleaceae (UCG011)	rs2892880	G	A	0.082	0.018	6.83e-06	-0.003	0.011	0.78	20.26
Defluviitaleaceae (UCG011)	rs4344384	G	T	0.072	0.016	4.83e-06	-0.015	0.009	0.12	20.98
Defluviitaleaceae (UCG011)	rs4677103	A	G	0.098	0.02	9.6e-07	-0.003	0.012	0.83	24.58
Defluviitaleaceae (UCG011)	rs55658617	T	C	0.174	0.036	2.15e-06	0.031	0.025	0.21	23.17
Defluviitaleaceae (UCG011)	rs72731813	C	T	-0.147	0.029	4.33e-07	0.013	0.022	0.55	25.17
Defluviitaleaceae (UCG011)	rs9608282	T	G	0.143	0.03	2.52e-06	0.014	0.026	0.59	22.73
Defluviitaleaceae (UCG011)	rs9725395	A	G	-0.138	0.03	3.52e-06	-0.003	0.015	0.82	21.91
Desulfovibrio	rs12031543	T	C	-0.127	0.028	6.55e-06	-0.006	0.014	0.64	20.36
Desulfovibrio	rs1294544	A	C	0.069	0.015	7.78e-06	-0.006	0.01	0.57	20.1
Desulfovibrio	rs13066142	G	A	0.119	0.025	3.79e-06	-0.005	0.016	0.76	22.55
Desulfovibrio	rs16863365	A	G	0.109	0.023	1.79e-06	0.014	0.022	0.52	23.23
Desulfovibrio	rs2032031	A	G	-0.065	0.015	9.14e-06	-0.006	0.009	0.51	19.4
Desulfovibrio	rs2590913	G	A	0.154	0.034	6.65e-06	-0.014	0.021	0.52	20.72
Desulfovibrio	rs2853179	C	T	0.081	0.017	2.42e-06	0.022	0.011	0.05	21.72
Desulfovibrio	rs4797774	G	A	0.213	0.047	5.64e-06	-0.015	0.024	0.53	20.45
Desulfovibrio	rs6580353	T	C	0.077	0.017	4.94e-06	0.007	0.012	0.54	20.63
Desulfovibrio	rs72647089	T	G	-0.107	0.024	8.3e-06	-0.035	0.017	0.04	19.84
Desulfovibrio	rs7729080	C	A	-0.07	0.016	9.96e-06	0.013	0.01	0.2	19.87
Dialister	rs10138457	T	C	-0.113	0.026	7.88e-06	0.004	0.016	0.81	18.63
Dialister	rs10938938	G	A	-0.077	0.017	7.37e-06	0.005	0.013	0.72	20.48
Dialister	rs11071887	T	C	0.066	0.015	5.91e-06	0.007	0.01	0.5	20.5
Dialister	rs11166701	G	A	-0.066	0.013	5.51e-07	-0.023	0.009	0.02	24.7
Dialister	rs2314294	T	C	0.087	0.019	8.08e-06	-0.005	0.014	0.73	19.98
Dialister	rs2435610	A	C	0.065	0.014	5.93e-06	0.02	0.011	0.06	20.39
Dialister	rs4747450	C	A	0.067	0.015	5.84e-06	-0.008	0.011	0.47	20.49
Dialister	rs4753063	G	A	-0.06	0.013	4.86e-06	0.003	0.009	0.76	21.02
Dialister	rs75416973	A	G	0.073	0.016	9.46e-06	-0.006	0.011	0.62	19.54
Dialister	rs764177	C	A	-0.06	0.014	9.61e-06	0.017	0.01	0.07	19.74
Dialister	rs76680460	G	A	-0.161	0.036	8.19e-06	0.012	0.023	0.6	19.6
Dorea	rs11150408	T	G	0.049	0.011	7.06e-06	0.002	0.009	0.82	20.04
Dorea	rs12537781	T	C	-0.056	0.013	9.15e-06	-0.012	0.011	0.27	19.67
Dorea	rs13279148	G	A	0.072	0.015	2.25e-06	0.009	0.015	0.54	22.48
Dorea	rs1899291	C	T	0.07	0.015	4.57e-06	-0.003	0.013	0.79	21.52
Dorea	rs3005511	A	G	0.052	0.011	5.29e-06	-0.003	0.01	0.75	20.92
Dorea	rs345219	T	G	-0.05	0.011	8.8e-06	-0.004	0.009	0.66	19.5
Dorea	rs3752849	G	A	0.164	0.037	7.68e-06	0.033	0.021	0.12	20.03
Dorea	rs4793307	C	T	0.057	0.012	4.01e-06	-0.005	0.011	0.63	21.98
Dorea	rs62503162	A	G	-0.097	0.019	7.47e-07	-0.008	0.023	0.74	25.11
Dorea	rs73729431	C	T	-0.137	0.03	3.17e-06	0.017	0.033	0.6	20.99
Dorea	rs78772518	A	C	0.138	0.028	3.38e-06	0.009	0.014	0.51	23.77
Eggerthella	rs112205261	T	C	-0.189	0.04	3.35e-06	0.011	0.017	0.5	21.84
Eggerthella	rs13070736	A	C	-0.121	0.027	7.62e-06	-0.007	0.013	0.55	19.89
Eggerthella	rs1784446	G	A	0.091	0.02	5.23e-06	0.007	0.009	0.45	21
Eggerthella	rs2223081	G	A	0.103	0.022	3.89e-06	-0.003	0.01	0.76	21.52
Eggerthella	rs2240838	A	G	0.098	0.02	7.36e-07	-0.004	0.009	0.67	24.61
Eggerthella	rs3851328	T	G	-0.108	0.024	4.18e-06	0.018	0.011	0.1	20.76
Eggerthella	rs6430926	C	T	0.088	0.02	8.37e-06	-0.01	0.009	0.27	19.92
Eggerthella	rs67490567	T	C	0.108	0.025	8.94e-06	-0.021	0.011	0.05	19.54
Eggerthella	rs76663501	C	T	0.175	0.038	4.83e-06	0	0.021	0.99	21.45
Eisenbergiella	rs11027642	C	T	0.129	0.028	4.92e-06	-0.01	0.013	0.45	20.51
Eisenbergiella	rs11079158	T	C	0.101	0.023	7.35e-06	-0.019	0.011	0.09	19.92
Eisenbergiella	rs11938607	T	C	0.098	0.022	8.22e-06	-0.017	0.011	0.12	20.39
Eisenbergiella	rs12257723	A	C	-0.095	0.021	8.85e-06	0.027	0.01	0.01	20.28
Eisenbergiella	rs12710729	C	A	0.089	0.02	9.84e-06	0.004	0.01	0.7	20.14
Eisenbergiella	rs13258851	A	G	0.137	0.03	7.75e-06	0.009	0.013	0.49	20.56
Eisenbergiella	rs1508033	A	C	0.092	0.02	3.23e-06	-0.004	0.01	0.66	21.86
Eisenbergiella	rs1553971	T	G	0.121	0.026	5.27e-06	0.009	0.011	0.42	21.15
Eisenbergiella	rs2683098	C	T	0.107	0.023	2.24e-06	-0.012	0.011	0.28	22.72
Eisenbergiella	rs3812426	G	A	0.106	0.022	2.72e-06	0.007	0.013	0.57	22.55
Eisenbergiella	rs4462860	G	A	0.094	0.02	4.16e-06	-0.006	0.01	0.53	21.8
Enterorhabdus	rs10098492	T	C	0.132	0.029	6.41e-06	-0.009	0.02	0.64	20.3
Enterorhabdus	rs114731706	T	G	0.182	0.038	2.17e-06	-0.03	0.026	0.25	22.74
Enterorhabdus	rs2051957	C	T	0.084	0.019	8.9e-06	-0.004	0.012	0.74	19.73
Enterorhabdus	rs3017103	A	G	0.098	0.021	2.94e-06	-0.019	0.012	0.11	22.03
Enterorhabdus	rs73331712	T	C	0.262	0.055	4.85e-06	-0.025	0.023	0.28	22.59
Enterorhabdus	rs77655283	G	A	0.133	0.03	5.88e-06	-0.044	0.018	0.02	19.87
Erysipelatoclostridium	rs1434153	G	A	-0.068	0.015	6.85e-06	0.015	0.009	0.11	20.16
Erysipelatoclostridium	rs16936671	C	T	-0.097	0.022	6.04e-06	0.009	0.013	0.52	19.74
Erysipelatoclostridium	rs17804233	T	C	-0.066	0.014	4.59e-06	-0.01	0.009	0.3	21.13
Erysipelatoclostridium	rs2901723	C	A	0.064	0.014	8.79e-06	-0.005	0.009	0.59	19.75
Erysipelatoclostridium	rs340991	A	G	-0.074	0.016	3.75e-06	-0.004	0.01	0.73	21.72
Erysipelatoclostridium	rs3804326	A	G	0.141	0.034	9.85e-06	-0.017	0.022	0.44	17.69
Erysipelatoclostridium	rs45480394	T	G	-0.069	0.015	7.66e-06	-0.004	0.01	0.67	20.48
Erysipelatoclostridium	rs4697572	A	G	-0.081	0.016	7.59e-07	-0.002	0.012	0.85	24.64
Erysipelatoclostridium	rs58236560	G	T	-0.111	0.023	2.16e-06	-0.02	0.014	0.17	22.48
Erysipelatoclostridium	rs61806970	C	T	0.143	0.032	9.09e-06	-0.018	0.019	0.33	19.76
Erysipelatoclostridium	rs62060367	T	C	-0.08	0.018	6.7e-06	-0.003	0.013	0.82	19.36
Erysipelatoclostridium	rs622418	A	G	-0.067	0.014	3.68e-06	0.002	0.009	0.85	21.76
Erysipelatoclostridium	rs6474512	A	C	0.067	0.014	3.02e-06	-0.008	0.01	0.4	21.9
Erysipelatoclostridium	rs710230	T	C	0.143	0.028	6.33e-07	-0.003	0.018	0.85	25.94
Erysipelatoclostridium	rs7221249	A	G	0.084	0.014	4.31e-09	-0.001	0.009	0.92	34.62
Erysipelatoclostridium	rs9590927	G	A	-0.065	0.014	6.39e-06	-0.004	0.009	0.64	20.27
Erysipelotrichaceae (UCG003)	rs10164067	T	G	-0.103	0.021	1.13e-06	-0.005	0.021	0.81	23.63
Erysipelotrichaceae (UCG003)	rs11666127	A	G	-0.072	0.016	7.9e-06	0.013	0.012	0.3	19.86
Erysipelotrichaceae (UCG003)	rs11994308	C	T	0.115	0.024	1.33e-06	-0.005	0.016	0.76	22.65
Erysipelotrichaceae (UCG003)	rs12251396	A	G	-0.071	0.016	9.52e-06	0.027	0.013	0.03	19.74
Erysipelotrichaceae (UCG003)	rs17798136	G	A	0.159	0.035	3.24e-06	0.007	0.019	0.7	20.87
Erysipelotrichaceae (UCG003)	rs214586	T	C	-0.106	0.024	8.5e-06	-0.019	0.015	0.2	19.61
Erysipelotrichaceae (UCG003)	rs2302840	T	C	-0.087	0.018	1.29e-06	0.019	0.012	0.13	24.3
Erysipelotrichaceae (UCG003)	rs28568391	A	G	-0.058	0.012	6.42e-07	0.014	0.009	0.13	24.18
Erysipelotrichaceae (UCG003)	rs4758231	G	T	-0.055	0.012	6.55e-06	0.007	0.01	0.47	20.44
Erysipelotrichaceae (UCG003)	rs59068084	T	G	0.056	0.012	3.12e-06	0.002	0.01	0.82	22.07
Erysipelotrichaceae (UCG003)	rs62403464	T	C	-0.073	0.016	3.44e-06	0.02	0.012	0.11	21.86
Erysipelotrichaceae (UCG003)	rs6875357	C	T	0.166	0.035	6.7e-06	-0.028	0.024	0.25	21.92
Erysipelotrichaceae (UCG003)	rs73074432	C	T	0.072	0.016	9.99e-06	0.008	0.015	0.58	19.27
Erysipelotrichaceae (UCG003)	rs74988980	G	A	-0.133	0.035	8.64e-06	0.015	0.023	0.52	14.59
Erysipelotrichaceae (UCG003)	rs75949021	T	C	-0.17	0.037	3.58e-06	0.007	0.023	0.76	20.55
Erysipelotrichaceae (UCG003)	rs76502207	T	C	0.145	0.029	6.41e-07	-0.02	0.024	0.39	24.96
Erysipelotrichaceae (UCG003)	rs8053479	A	G	-0.084	0.019	5.83e-06	0.023	0.015	0.12	20.2
Escherichia Shigella	rs112767262	T	C	0.073	0.016	8.21e-06	-0.015	0.011	0.17	20.08
Escherichia Shigella	rs113127095	A	G	0.151	0.032	3.33e-06	-0.018	0.023	0.46	21.8
Escherichia Shigella	rs113513883	A	G	0.172	0.038	5.28e-06	0.008	0.026	0.76	20.51
Escherichia Shigella	rs1154904	A	G	-0.061	0.013	3.04e-06	-0.004	0.009	0.67	22.04
Escherichia Shigella	rs118526	C	A	-0.059	0.014	8e-06	0.019	0.01	0.06	19.11
Escherichia Shigella	rs2798105	A	G	-0.101	0.022	8.25e-06	0.032	0.016	0.04	20.63
Escherichia Shigella	rs4731451	G	A	-0.061	0.014	7.47e-06	0.015	0.01	0.13	20.36
Escherichia Shigella	rs57024273	T	C	0.063	0.014	9.7e-06	0.001	0.011	0.94	20.03
Escherichia Shigella	rs592299	T	C	-0.059	0.013	4.77e-06	-0.02	0.009	0.03	20.9
Escherichia Shigella	rs73208162	A	G	-0.119	0.025	2.19e-06	0.02	0.026	0.45	23.07
Faecalibacterium	rs10927394	G	T	-0.232	0.051	7.02e-06	0.056	0.034	0.1	20.55
Faecalibacterium	rs114946999	C	T	-0.086	0.019	5.7e-06	-0.005	0.014	0.75	20.65
Faecalibacterium	rs11776390	T	C	-0.078	0.017	6.4e-06	0.013	0.019	0.5	20.79
Faecalibacterium	rs1271565	C	T	-0.058	0.012	1.3e-06	-0.014	0.011	0.18	23.2
Faecalibacterium	rs12753492	A	C	0.064	0.015	8.8e-06	-0.015	0.015	0.3	18.3
Faecalibacterium	rs2835874	T	C	-0.087	0.02	7.54e-06	0.001	0.025	0.98	19.44
Faecalibacterium	rs6910935	A	G	0.135	0.028	1.38e-06	-0.005	0.019	0.81	23.7
Faecalibacterium	rs75499067	C	T	0.228	0.047	1.76e-06	0.024	0.018	0.18	23.9
Faecalibacterium	rs79656633	T	C	0.146	0.032	8.14e-06	0.003	0.016	0.87	20.33
Faecalibacterium	rs9536330	T	C	-0.048	0.011	5.33e-06	0.022	0.009	0.02	20.03
Family XIIIAD (3011 group)	rs11126423	C	T	0.09	0.02	5.91e-06	0.024	0.016	0.14	21.23
Family XIIIAD (3011 group)	rs11736617	G	A	-0.076	0.017	9.02e-06	-0.008	0.02	0.7	19.48
Family XIIIAD (3011 group)	rs12812672	T	C	-0.096	0.021	2.56e-06	0.004	0.018	0.84	21.27
Family XIIIAD (3011 group)	rs149302	T	C	-0.065	0.014	7.48e-06	0.001	0.011	0.9	20.32
Family XIIIAD (3011 group)	rs16840310	A	G	-0.061	0.012	6.75e-07	0.011	0.009	0.26	24.78
Family XIIIAD (3011 group)	rs16940167	C	T	0.073	0.016	3.91e-06	-0.001	0.012	0.9	20.99
Family XIIIAD (3011 group)	rs17156849	G	A	-0.113	0.025	4.19e-06	0.026	0.02	0.19	21.18
Family XIIIAD (3011 group)	rs62029761	A	G	0.129	0.028	3.89e-06	-0.027	0.021	0.19	21.76
Family XIIIAD (3011 group)	rs62200412	C	T	-0.08	0.016	5.8e-07	-0.006	0.011	0.59	23.89
Family XIIIAD (3011 group)	rs72730932	C	A	-0.09	0.018	6.89e-07	-0.001	0.016	0.93	25.8
Family XIIIAD (3011 group)	rs739451	C	T	0.065	0.015	7.88e-06	-0.009	0.011	0.42	19.39
Family XIIIAD (3011 group)	rs9276029	A	G	-0.081	0.019	8.93e-06	0.017	0.012	0.14	19.1
Family XIIIAD (3011 group)	rs9837139	A	G	0.108	0.024	8.71e-06	0.009	0.017	0.57	19.99
Family XIII (UCG001)	rs112362903	A	G	-0.149	0.033	7.88e-06	-0.03	0.026	0.26	20
Family XIII (UCG001)	rs12049454	T	C	-0.065	0.013	1.17e-06	-0.006	0.01	0.55	23.31
Family XIII (UCG001)	rs1426266	T	C	-0.067	0.014	1.25e-06	0.004	0.01	0.71	23.55
Family XIII (UCG001)	rs3842897	G	A	-0.113	0.024	5.2e-06	-0.017	0.016	0.29	21.53
Family XIII (UCG001)	rs62414802	C	T	-0.061	0.013	4.29e-06	0	0.011	0.99	20.68
Family XIII (UCG001)	rs7119679	G	A	-0.081	0.017	3.52e-06	-0.016	0.011	0.15	21.43
Family XIII (UCG001)	rs76463770	A	G	0.193	0.042	3.77e-06	-0.01	0.027	0.72	21.16
Family XIII (UCG001)	rs8076666	A	G	0.089	0.02	8.02e-06	0	0.014	0.97	20.03
Flavonifractor	rs114873521	C	T	-0.13	0.029	7.13e-06	0.01	0.018	0.59	19.56
Flavonifractor	rs11811696	T	C	-0.116	0.024	2.07e-06	0.013	0.017	0.45	23.19
Flavonifractor	rs12030302	A	G	-0.069	0.014	5.61e-07	0.006	0.009	0.51	25.36
Flavonifractor	rs34066017	A	G	0.076	0.016	1.52e-06	-0.028	0.012	0.01	22.88
Flavonifractor	rs4949766	T	C	-0.069	0.015	4.83e-06	0.001	0.011	0.95	20.55
Flavonifractor	rs806808	T	C	0.067	0.014	1.18e-06	0.004	0.009	0.64	23.88
Fusicatenibacter	rs10439674	A	G	-0.057	0.013	7.68e-06	-0.017	0.012	0.15	19.37
Fusicatenibacter	rs167879	C	T	-0.066	0.015	5.87e-06	-0.002	0.013	0.87	19.66
Fusicatenibacter	rs1864685	A	C	-0.049	0.011	4.96e-06	-0.004	0.009	0.71	20.95
Fusicatenibacter	rs2025938	G	A	-0.097	0.021	2.99e-06	0.005	0.019	0.78	22.17
Fusicatenibacter	rs206581	A	G	-0.057	0.013	8.96e-06	-0.014	0.011	0.21	19.75
Fusicatenibacter	rs2132128	G	A	-0.077	0.016	1.08e-06	0.006	0.015	0.68	23.18
Fusicatenibacter	rs3303	T	C	-0.095	0.02	3.94e-06	-0.03	0.019	0.11	21.84
Fusicatenibacter	rs4378146	A	C	-0.062	0.013	7.2e-07	-0.004	0.011	0.71	24.24
Fusicatenibacter	rs60254196	A	G	-0.049	0.011	5.47e-06	-0.005	0.009	0.63	20.27
Fusicatenibacter	rs62187631	T	C	-0.071	0.016	4.55e-06	0.015	0.012	0.2	19.91
Fusicatenibacter	rs62353480	A	G	-0.07	0.015	1.57e-06	0.005	0.012	0.71	23.21
Fusicatenibacter	rs6515626	G	A	0.142	0.031	7.29e-06	-0.016	0.019	0.39	20.39
Fusicatenibacter	rs704418	T	C	0.074	0.015	7.77e-07	-0.027	0.014	0.05	23.94
Fusicatenibacter	rs7069626	T	C	0.051	0.011	5.42e-06	0.011	0.01	0.26	20.89
Fusicatenibacter	rs73103914	A	G	-0.06	0.013	8.3e-06	0.007	0.013	0.61	19.74
Fusicatenibacter	rs792108	T	C	-0.051	0.011	8.5e-06	-0.004	0.009	0.67	19.94
Fusicatenibacter	rs8028026	A	G	-0.079	0.018	8.06e-06	0.03	0.016	0.06	19.26
Fusicatenibacter	rs8063430	T	C	-0.104	0.022	4.93e-06	0.026	0.021	0.21	21.92
Fusicatenibacter	rs9905659	G	A	-0.062	0.014	7.31e-06	0.012	0.012	0.34	20.35
Gordonibacter	rs13412653	A	C	0.108	0.024	8.61e-06	0.009	0.01	0.36	20.23
Gordonibacter	rs16955299	G	A	-0.196	0.043	6.37e-06	0.002	0.016	0.9	20.53
Gordonibacter	rs322296	G	A	0.179	0.038	4.02e-06	-0.009	0.018	0.61	22.44
Gordonibacter	rs35042269	C	A	-0.18	0.04	8.11e-06	0.002	0.015	0.92	19.99
Gordonibacter	rs3765837	T	G	-0.191	0.043	7.17e-06	0.004	0.018	0.83	19.35
Gordonibacter	rs4596722	A	G	0.103	0.023	9.06e-06	0	0.009	0.98	19.75
Gordonibacter	rs71545975	A	G	-0.154	0.034	7.04e-06	-0.017	0.012	0.17	20.64
Gordonibacter	rs72714787	C	A	0.181	0.038	1.43e-06	0.017	0.014	0.23	23.14
Gordonibacter	rs72939513	A	G	-0.214	0.049	7.98e-06	-0.014	0.021	0.5	19.03
Gordonibacter	rs7294633	C	T	0.129	0.025	3.44e-07	-0.005	0.01	0.61	26.5
Gordonibacter	rs768830	G	A	0.15	0.033	7.76e-06	0	0.013	0.99	20.21
Haemophilus	rs10781340	G	A	0.095	0.02	4.32e-06	-0.03	0.014	0.03	21.8
Haemophilus	rs111582866	G	A	-0.124	0.026	1.27e-06	-0.025	0.016	0.14	22.81
Haemophilus	rs35509	G	A	0.128	0.027	2.01e-06	0.009	0.023	0.69	22.77
Haemophilus	rs4822728	T	C	0.071	0.015	3.48e-06	0.015	0.009	0.12	21.74
Haemophilus	rs76022354	C	T	0.245	0.051	1.83e-06	0.017	0.021	0.43	23.42
Haemophilus	rs78909003	T	C	-0.246	0.05	1.67e-06	0.009	0.02	0.65	23.88
Haemophilus	rs9328464	T	C	0.072	0.015	1.42e-06	-0.002	0.009	0.79	23.61
Haemophilus	rs9382510	C	T	-0.094	0.017	7.12e-08	0	0.011	0.98	29.34
Haemophilus	rs9895850	T	C	-0.193	0.042	2.14e-06	-0.005	0.023	0.83	21.44
Holdemanella	rs12513188	G	A	0.09	0.02	4.65e-06	-0.016	0.01	0.13	21.43
Holdemanella	rs17586763	T	C	-0.227	0.051	7.72e-06	-0.015	0.021	0.48	19.85
Holdemanella	rs1926302	G	A	-0.108	0.023	7.5e-06	-0.008	0.011	0.48	21.77
Holdemanella	rs34187114	C	A	-0.105	0.023	5.13e-06	-0.018	0.015	0.22	21.38
Holdemanella	rs35228298	G	A	0.093	0.02	7.3e-06	0.002	0.013	0.86	21.23
Holdemanella	rs4541991	T	C	-0.093	0.019	2.1e-06	-0.003	0.01	0.74	22.75
Holdemanella	rs607782	T	C	-0.085	0.017	7.19e-07	0.004	0.01	0.71	24.52
Holdemanella	rs62113381	T	C	-0.105	0.023	5.54e-06	-0.025	0.014	0.08	20.65
Holdemanella	rs73011279	T	C	-0.096	0.02	1.36e-06	0.007	0.011	0.55	23.27
Holdemanella	rs75764681	T	C	-0.283	0.06	1.94e-06	-0.03	0.023	0.18	22.34
Holdemanella	rs8113760	G	A	0.079	0.017	4.62e-06	0.016	0.01	0.1	20.76
Holdemania	rs10885477	T	C	-0.135	0.03	8.6e-06	-0.005	0.021	0.82	20.04
Holdemania	rs11080063	G	A	-0.067	0.015	6.67e-06	0.004	0.009	0.65	19.71
Holdemania	rs111745969	A	G	0.121	0.027	3.71e-06	-0.016	0.014	0.23	20.62
Holdemania	rs113593397	A	G	-0.129	0.028	9.36e-06	-0.027	0.016	0.08	20.83
Holdemania	rs116500994	G	T	-0.138	0.029	2.34e-06	0.004	0.022	0.85	21.98
Holdemania	rs12701617	A	G	-0.066	0.015	9.52e-06	0.001	0.009	0.95	19.55
Holdemania	rs1867876	T	C	0.084	0.016	2.74e-07	-0.002	0.01	0.85	27.01
Holdemania	rs4146507	C	T	0.079	0.018	7.23e-06	-0.02	0.011	0.06	20.17
Holdemania	rs73139538	G	A	-0.149	0.033	7.77e-06	0.029	0.028	0.29	20.59
Holdemania	rs77293403	A	G	0.165	0.034	1.77e-06	-0.017	0.025	0.49	23.18
Holdemania	rs80149660	C	T	-0.233	0.052	6.04e-06	-0.003	0.023	0.89	20.14
Holdemania	rs9500080	C	T	0.093	0.018	4.09e-07	0.008	0.012	0.49	26.84
Holdemania	rs9529719	T	C	0.074	0.016	5.97e-06	0.006	0.01	0.58	21.28
Holdemania	rs967319	T	C	0.079	0.018	8.38e-06	-0.017	0.011	0.12	19.91
Howardella	rs10048062	C	T	-0.147	0.034	8.59e-06	-0.021	0.016	0.2	19.17
Howardella	rs12452946	A	G	-0.106	0.023	3.8e-06	-0.01	0.009	0.28	21.37
Howardella	rs1484873	A	G	-0.228	0.046	2.56e-06	0.002	0.013	0.89	24.18
Howardella	rs17167098	G	A	-0.169	0.035	1.12e-06	-0.014	0.013	0.29	23.14
Howardella	rs2154047	C	A	-0.193	0.042	9.97e-06	-0.009	0.016	0.57	21.01
Howardella	rs36081916	T	C	-0.181	0.04	4.7e-06	-0.005	0.017	0.78	20.22
Howardella	rs3791893	A	G	0.147	0.034	9.5e-06	0.012	0.013	0.37	18.68
Howardella	rs609430	T	G	-0.112	0.024	3.34e-06	0.025	0.01	0.01	21.92
Howardella	rs672217	G	A	0.164	0.035	3.52e-06	-0.02	0.012	0.09	22
Hungatella	rs10044993	C	A	0.14	0.032	8.07e-06	0.026	0.017	0.12	19.41
Hungatella	rs13128780	T	C	-0.15	0.031	1.75e-06	0.011	0.012	0.34	22.91
Hungatella	rs13249325	T	G	-0.1	0.023	9.69e-06	-0.011	0.009	0.23	19.61
Hungatella	rs17092615	G	A	0.152	0.034	7.38e-06	-0.01	0.014	0.46	20.3
Hungatella	rs72759041	G	T	-0.126	0.028	3.86e-06	-0.016	0.011	0.17	19.94
Intestinibacter	rs10805326	G	A	0.078	0.014	3.55e-08	0.001	0.01	0.91	30.8
Intestinibacter	rs11109097	C	T	0.062	0.014	5.49e-06	0.001	0.009	0.87	20.3
Intestinibacter	rs118030283	G	A	-0.152	0.032	2.67e-06	-0.02	0.022	0.37	21.9
Intestinibacter	rs16938435	T	C	-0.112	0.024	1.8e-06	-0.003	0.016	0.87	22.71
Intestinibacter	rs2098844	C	T	-0.058	0.013	6.79e-06	0	0.01	0.99	20.07
Intestinibacter	rs2702387	A	G	0.061	0.013	4.26e-06	-0.008	0.009	0.42	21.21
Intestinibacter	rs4327025	G	A	-0.081	0.015	1.64e-07	0.016	0.012	0.17	27.55
Intestinibacter	rs447950	A	G	0.063	0.014	5.64e-06	-0.006	0.01	0.51	21.14
Intestinibacter	rs478972	T	C	-0.143	0.03	1.82e-06	-0.007	0.016	0.66	23.06
Intestinibacter	rs6062862	A	G	0.092	0.02	6.68e-06	0.017	0.017	0.3	20.41
Intestinibacter	rs62430350	T	C	0.151	0.035	6.84e-06	-0.017	0.025	0.5	18.48
Intestinibacter	rs68093214	C	T	0.066	0.015	9.26e-06	-0.022	0.011	0.04	19.52
Intestinibacter	rs6875660	C	T	0.089	0.019	3.06e-06	0.018	0.019	0.37	21.09
Intestinibacter	rs893394	G	A	0.058	0.013	7.85e-06	-0.007	0.009	0.43	19.91
Intestinibacter	rs9348442	C	T	0.099	0.022	6.26e-06	0.004	0.014	0.79	19.99
Intestinimonas	rs10262702	T	C	0.092	0.019	2.06e-06	0.003	0.014	0.81	22.19
Intestinimonas	rs11258178	A	G	0.066	0.013	6.98e-07	-0.002	0.009	0.85	24.26
Intestinimonas	rs11928843	G	A	-0.061	0.013	4.21e-06	-0.003	0.009	0.76	21.16
Intestinimonas	rs12226153	A	G	-0.151	0.031	5.12e-07	0.069	0.04	0.08	24.25
Intestinimonas	rs17067892	C	T	0.107	0.025	6.38e-06	0.05	0.016	0	18.38
Intestinimonas	rs1859797	G	A	0.06	0.013	4.12e-06	0.003	0.009	0.77	20.98
Intestinimonas	rs2276760	A	G	-0.069	0.015	7.84e-06	0.005	0.011	0.64	20.18
Intestinimonas	rs2731794	C	T	0.121	0.026	1.92e-06	-0.02	0.025	0.43	21.94
Intestinimonas	rs2930225	G	T	0.073	0.015	1.35e-06	0.005	0.011	0.66	22.75
Intestinimonas	rs4113676	A	C	-0.219	0.049	7.42e-06	-0.018	0.041	0.66	19.87
Intestinimonas	rs4784055	T	C	-0.175	0.039	8.72e-07	0.025	0.021	0.24	20.63
Intestinimonas	rs62240188	G	A	0.13	0.027	2.2e-06	0.021	0.016	0.18	23.7
Intestinimonas	rs6934519	C	T	0.069	0.015	8.57e-06	0.014	0.011	0.17	20.98
Intestinimonas	rs716604	A	G	0.082	0.017	8.57e-07	-0.007	0.011	0.55	24.29
Intestinimonas	rs7170984	T	C	-0.066	0.014	2.98e-06	-0.007	0.01	0.49	21.86
Intestinimonas	rs72982915	C	T	0.183	0.04	4.91e-06	-0.024	0.02	0.23	20.68
Lachnoclostridium	rs1031599	G	T	-0.079	0.018	6.31e-06	-0.028	0.019	0.14	20.04
Lachnoclostridium	rs12566975	T	C	-0.047	0.011	9.57e-06	0.004	0.009	0.69	19.58
Lachnoclostridium	rs1528479	G	A	-0.05	0.011	9.64e-06	0.001	0.01	0.9	19.78
Lachnoclostridium	rs1997204	T	C	-0.108	0.024	5.97e-06	-0.021	0.023	0.36	19.94
Lachnoclostridium	rs2385421	A	G	0.075	0.018	7.14e-06	-0.014	0.014	0.33	17.05
Lachnoclostridium	rs3821998	C	A	-0.086	0.019	6.72e-06	0.006	0.015	0.68	20.14
Lachnoclostridium	rs4738679	G	A	-0.052	0.011	4.42e-06	0	0.01	1	20.81
Lachnoclostridium	rs6112314	A	C	-0.056	0.011	2.43e-07	0.005	0.01	0.6	26.96
Lachnoclostridium	rs615997	T	C	0.051	0.011	2.03e-06	0.003	0.009	0.74	23.09
Lachnoclostridium	rs62285313	A	G	0.086	0.018	1.58e-06	-0.012	0.016	0.43	22.66
Lachnoclostridium	rs72829893	G	T	0.117	0.027	5.58e-06	-0.038	0.015	0.01	19.2
Lachnoclostridium	rs78068103	A	G	0.089	0.019	3.67e-06	0.002	0.015	0.9	20.81
Lachnoclostridium	rs789029	C	T	-0.064	0.014	3.75e-06	-0.011	0.013	0.4	21.6
Lachnospira	rs13157098	A	G	-0.077	0.016	5.99e-07	0.003	0.013	0.81	24.46
Lachnospira	rs159484	G	A	0.079	0.018	6.68e-06	-0.031	0.018	0.08	20.16
Lachnospira	rs2520509	A	G	0.052	0.012	7.42e-06	0	0.01	0.99	20.1
Lachnospira	rs4686798	T	C	0.053	0.011	2.74e-06	0.031	0.01	0	21.86
Lachnospira	rs4923324	G	A	-0.062	0.013	2.44e-06	0.013	0.013	0.32	21.42
Lachnospira	rs56791201	T	C	0.052	0.011	2.93e-06	-0.013	0.01	0.19	21.92
Lachnospiraceae (FCS020 group)	rs10093861	G	A	-0.057	0.012	3.06e-06	-0.016	0.009	0.1	22.05
Lachnospiraceae (FCS020 group)	rs1254846	G	A	0.106	0.023	5.6e-06	0.009	0.013	0.52	20.77
Lachnospiraceae (FCS020 group)	rs1363769	T	C	-0.201	0.045	1.58e-06	0	0.026	0.99	19.93
Lachnospiraceae (FCS020 group)	rs2322265	C	T	-0.067	0.014	5.21e-06	0.008	0.011	0.44	22.15
Lachnospiraceae (FCS020 group)	rs2862811	T	C	0.056	0.012	3.92e-06	0.039	0.01	0	21.54
Lachnospiraceae (FCS020 group)	rs35035870	T	C	-0.191	0.041	2.62e-06	0.003	0.024	0.89	21.16
Lachnospiraceae (FCS020 group)	rs3999074	G	T	-0.055	0.012	6.55e-06	0.009	0.009	0.32	20.42
Lachnospiraceae (FCS020 group)	rs4452603	T	G	0.06	0.014	8.98e-06	0.014	0.011	0.18	19.75
Lachnospiraceae (FCS020 group)	rs62140927	C	T	0.061	0.013	2.38e-06	0.004	0.01	0.69	21.93
Lachnospiraceae (FCS020 group)	rs7249113	G	A	0.068	0.013	3.72e-07	-0.011	0.01	0.27	25.91
Lachnospiraceae (FCS020 group)	rs72793667	A	G	-0.117	0.025	1.63e-06	0.028	0.024	0.24	22.47
Lachnospiraceae (FCS020 group)	rs9308097	A	G	0.055	0.012	7.47e-06	0.017	0.009	0.07	20.06
Lachnospiraceae (NC2004 group)	rs9788306	C	T	-0.063	0.013	1.39e-06	0.001	0.01	0.92	23.07
Lachnospiraceae (NC2004 group)	rs117467633	T	C	-0.17	0.038	9.13e-06	0.015	0.024	0.53	19.61
Lachnospiraceae (NC2004 group)	rs12127733	G	A	0.115	0.025	3.11e-06	-0.003	0.012	0.8	21.92
Lachnospiraceae (NC2004 group)	rs12208226	C	A	-0.155	0.034	9.75e-06	0.011	0.015	0.45	20.67
Lachnospiraceae (NC2004 group)	rs12863463	G	A	-0.156	0.035	6.04e-06	-0.018	0.017	0.31	20.5
Lachnospiraceae (NC2004 group)	rs17067076	G	A	-0.155	0.035	5.61e-06	-0.014	0.015	0.34	19.28
Lachnospiraceae (NC2004 group)	rs1928659	T	C	0.103	0.023	6.17e-06	-0.015	0.012	0.2	20.5
Lachnospiraceae (NC2004 group)	rs1929743	T	C	0.084	0.019	9.06e-06	-0.001	0.01	0.89	19.35
Lachnospiraceae (NC2004 group)	rs3756315	A	G	-0.088	0.019	3.33e-06	0	0.01	0.99	21.99
Lachnospiraceae (NC2004 group)	rs6116753	G	A	0.099	0.021	2.92e-06	-0.019	0.012	0.12	22.62
Lachnospiraceae (ND3007 group)	rs2861203	G	A	0.057	0.013	7.37e-06	0.023	0.01	0.02	20.22
Lachnospiraceae (ND3007 group)	rs72776675	T	C	-0.065	0.015	8.72e-06	-0.004	0.012	0.77	19.12
Lachnospiraceae (ND3007 group)	rs9932954	A	G	-0.056	0.012	1.25e-06	-0.013	0.01	0.18	23.47
Lachnospiraceae (NK4A136 group)	rs10952110	G	T	0.049	0.011	9.08e-06	-0.007	0.009	0.45	19.8
Lachnospiraceae (NK4A136 group)	rs11263806	A	G	-0.052	0.012	5.07e-06	-0.011	0.01	0.28	20.19
Lachnospiraceae (NK4A136 group)	rs12611395	A	G	-0.09	0.02	5.83e-06	0.006	0.015	0.67	20.44
Lachnospiraceae (NK4A136 group)	rs160061	A	G	0.051	0.011	2.12e-06	-0.009	0.009	0.31	22.6
Lachnospiraceae (NK4A136 group)	rs28540839	A	C	0.051	0.011	9.34e-06	-0.015	0.009	0.1	21.12
Lachnospiraceae (NK4A136 group)	rs2880566	T	C	0.06	0.013	5.61e-06	0.002	0.013	0.87	19.82
Lachnospiraceae (NK4A136 group)	rs4955932	T	C	-0.049	0.011	7.05e-06	-0.016	0.01	0.1	20.25
Lachnospiraceae (NK4A136 group)	rs59805249	T	C	0.094	0.021	9.45e-06	-0.019	0.016	0.23	20.26
Lachnospiraceae (NK4A136 group)	rs68104925	T	C	-0.055	0.012	2.37e-06	0.008	0.01	0.43	22.65
Lachnospiraceae (NK4A136 group)	rs7073658	T	G	-0.05	0.011	5.27e-06	-0.004	0.009	0.68	20.75
Lachnospiraceae (NK4A136 group)	rs73044693	A	G	-0.108	0.023	3.57e-06	0.006	0.018	0.74	21.9
Lachnospiraceae (NK4A136 group)	rs7616165	G	T	-0.231	0.048	2.77e-06	0.012	0.029	0.67	22.74
Lachnospiraceae (NK4A136 group)	rs76193507	A	G	-0.23	0.05	2.93e-06	-0.014	0.016	0.41	21.13
Lachnospiraceae (NK4A136 group)	rs7832116	A	G	-0.071	0.015	3.57e-06	0.031	0.014	0.03	22.2
Lachnospiraceae (NK4A136 group)	rs954878	A	G	-0.052	0.011	1.78e-06	-0.005	0.01	0.6	22.78
Lachnospiraceae (UCG001)	rs12131224	C	T	0.117	0.026	7.4e-06	0.018	0.015	0.24	20.42
Lachnospiraceae (UCG001)	rs2050911	G	A	0.075	0.015	1.11e-06	-0.026	0.01	0.01	23.83
Lachnospiraceae (UCG001)	rs2371284	T	C	-0.076	0.017	7.56e-06	0.013	0.011	0.25	20.06
Lachnospiraceae (UCG001)	rs437876	T	C	0.078	0.014	7.17e-08	0.014	0.01	0.16	29.38
Lachnospiraceae (UCG001)	rs4981345	T	C	-0.068	0.015	6.09e-06	-0.011	0.01	0.28	20.72
Lachnospiraceae (UCG001)	rs573933	T	C	-0.108	0.023	3.11e-06	-0.006	0.015	0.68	21.57
Lachnospiraceae (UCG001)	rs62496417	T	G	-0.075	0.017	5.88e-06	0.008	0.011	0.46	20.41
Lachnospiraceae (UCG001)	rs7341608	T	C	-0.078	0.018	9.48e-06	-0.008	0.014	0.57	19.51
Lachnospiraceae (UCG001)	rs74034332	G	A	0.168	0.038	3.33e-06	0.016	0.019	0.41	19.29
Lachnospiraceae (UCG001)	rs78848836	A	G	-0.119	0.026	3.38e-06	-0.022	0.015	0.15	20.94
Lachnospiraceae (UCG001)	rs8104225	A	G	0.089	0.02	8.04e-06	-0.003	0.011	0.79	20.37
Lachnospiraceae (UCG001)	rs9403580	C	T	0.108	0.023	3.47e-06	-0.032	0.014	0.02	22.01
Lachnospiraceae (UCG001)	rs985416	C	T	0.097	0.018	1.46e-07	0.002	0.012	0.88	28.48
Lachnospiraceae (UCG004)	rs11128180	A	G	0.065	0.014	4.52e-06	0.01	0.011	0.35	21.4
Lachnospiraceae (UCG004)	rs12072562	T	C	0.133	0.03	7.07e-06	0.004	0.024	0.88	19.23
Lachnospiraceae (UCG004)	rs12673420	G	A	0.055	0.012	2.98e-06	0.014	0.009	0.14	21.93
Lachnospiraceae (UCG004)	rs12747809	G	A	-0.062	0.013	8.65e-07	-0.006	0.01	0.59	24.49
Lachnospiraceae (UCG004)	rs12894272	A	G	0.058	0.013	4.34e-06	-0.001	0.01	0.93	21.44
Lachnospiraceae (UCG004)	rs233486	A	G	-0.08	0.018	6.28e-06	-0.006	0.013	0.67	20.23
Lachnospiraceae (UCG004)	rs2444793	C	T	-0.054	0.012	4.77e-06	0.018	0.01	0.05	21.06
Lachnospiraceae (UCG004)	rs2726805	A	G	0.055	0.012	6.3e-06	-0.012	0.009	0.19	20.59
Lachnospiraceae (UCG004)	rs2882478	G	A	-0.058	0.012	1.21e-06	0.001	0.009	0.88	23.78
Lachnospiraceae (UCG004)	rs35182105	A	G	-0.11	0.024	4.87e-06	-0.028	0.021	0.18	20.52
Lachnospiraceae (UCG004)	rs62256516	G	A	0.059	0.013	9.85e-06	0.001	0.011	0.95	20.07
Lachnospiraceae (UCG004)	rs6656451	C	T	-0.054	0.012	5.57e-06	-0.028	0.009	0	20.7
Lachnospiraceae (UCG004)	rs7629954	A	G	0.108	0.024	5.77e-06	-0.01	0.022	0.67	20.72
Lachnospiraceae (UCG008)	rs10741777	T	C	-0.097	0.019	7.69e-07	-0.007	0.01	0.47	24.99
Lachnospiraceae (UCG008)	rs10751237	A	C	-0.082	0.017	3.17e-06	0	0.01	1	22.15
Lachnospiraceae (UCG008)	rs10793103	C	T	0.097	0.018	9.35e-08	-0.004	0.009	0.66	28.89
Lachnospiraceae (UCG008)	rs10801803	G	A	-0.117	0.024	1.4e-06	0.012	0.013	0.35	23.18
Lachnospiraceae (UCG008)	rs11236216	T	C	0.084	0.018	2.35e-06	-0.003	0.009	0.77	22.51
Lachnospiraceae (UCG008)	rs13024781	T	C	-0.08	0.017	2.29e-06	-0.001	0.009	0.88	22.38
Lachnospiraceae (UCG008)	rs57091572	A	G	-0.11	0.024	2.86e-06	-0.014	0.014	0.32	21.94
Lachnospiraceae (UCG008)	rs61944774	A	G	0.18	0.039	6.34e-06	0.023	0.021	0.28	20.86
Lachnospiraceae (UCG008)	rs62277846	C	T	0.102	0.021	1.59e-06	-0.013	0.012	0.29	23.21
Lachnospiraceae (UCG008)	rs67078837	T	C	-0.085	0.017	7.68e-07	-0.006	0.009	0.52	24.56
Lachnospiraceae (UCG008)	rs75356640	G	A	0.137	0.03	9.83e-06	0.027	0.014	0.06	20.28
Lachnospiraceae (UCG008)	rs955844	A	C	0.112	0.023	1.81e-06	0.033	0.013	0.01	24.08
Lachnospiraceae (UCG010)	rs10414815	T	C	0.105	0.023	4.24e-06	-0.023	0.022	0.3	20.61
Lachnospiraceae (UCG010)	rs11192447	A	G	0.127	0.024	4.69e-07	0.006	0.021	0.76	27.04
Lachnospiraceae (UCG010)	rs12346653	C	T	0.066	0.014	2.7e-06	0.001	0.011	0.93	22.21
Lachnospiraceae (UCG010)	rs17730011	G	A	-0.07	0.016	7.85e-06	-0.005	0.011	0.63	20
Lachnospiraceae (UCG010)	rs2833528	C	T	-0.056	0.013	9.92e-06	0.001	0.01	0.91	19.36
Lachnospiraceae (UCG010)	rs336138	G	T	0.078	0.017	7.48e-06	0	0.015	0.99	20.57
Lachnospiraceae (UCG010)	rs4576377	A	C	-0.057	0.013	7.63e-06	-0.011	0.01	0.26	20.27
Lachnospiraceae (UCG010)	rs72894957	G	A	0.222	0.049	5.68e-06	-0.024	0.031	0.45	20.88
Lachnospiraceae (UCG010)	rs74315802	G	T	0.087	0.018	3.19e-06	-0.018	0.012	0.15	22.34
Lachnospiraceae (UCG010)	rs9981767	A	C	0.066	0.013	9.96e-07	0	0.011	1	24.63
Lactobacillus	rs12693845	C	T	-0.081	0.018	8.96e-06	0.001	0.01	0.94	20.61
Lactobacillus	rs1530559	G	A	0.08	0.018	4.93e-06	-0.016	0.009	0.09	20.35
Lactobacillus	rs16861661	G	A	-0.183	0.038	1.28e-06	-0.017	0.019	0.36	23.05
Lactobacillus	rs62314653	C	A	0.188	0.039	2.24e-06	-0.003	0.02	0.89	22.63
Lactobacillus	rs7399658	G	A	-0.107	0.022	3.12e-06	0.004	0.012	0.71	23.31
Lactobacillus	rs768253	T	G	-0.079	0.017	4.25e-06	-0.002	0.009	0.81	21.25
Lactobacillus	rs77478751	A	G	-0.22	0.048	7.33e-06	0.02	0.014	0.16	21.36
Lactobacillus	rs921925	A	C	0.099	0.02	9.72e-07	0	0.011	0.98	23.49
Lactococcus	rs10417872	T	G	0.118	0.025	1.29e-06	0.002	0.01	0.81	23.28
Lactococcus	rs123059	T	C	-0.137	0.027	1.27e-06	-0.004	0.011	0.72	24.77
Lactococcus	rs12621813	G	A	0.108	0.024	6.61e-06	0.025	0.011	0.02	20.41
Lactococcus	rs17168302	G	A	0.192	0.042	6.29e-06	0.002	0.015	0.88	20.4
Lactococcus	rs2293361	C	T	-0.199	0.043	1.4e-06	0.025	0.021	0.22	21.37
Lactococcus	rs4766997	C	T	0.115	0.024	2.06e-06	-0.007	0.009	0.43	23.11
Lactococcus	rs55910161	C	T	0.146	0.031	2.36e-06	-0.021	0.015	0.16	22.69
Lactococcus	rs6674304	C	T	0.201	0.044	6.18e-06	-0.031	0.024	0.2	20.62
Marvinbryantia	rs11620597	T	C	0.119	0.027	7.8e-06	0	0.03	0.99	19.34
Marvinbryantia	rs1187983	C	T	-0.094	0.019	2.02e-06	0.001	0.015	0.97	23.45
Marvinbryantia	rs146541147	G	A	0.119	0.027	6.86e-06	-0.015	0.026	0.57	19.6
Marvinbryantia	rs2724813	A	G	-0.084	0.017	6.28e-07	0.002	0.011	0.84	25.18
Marvinbryantia	rs2842896	C	T	-0.065	0.013	7.25e-07	0.007	0.009	0.43	24.52
Marvinbryantia	rs2863363	A	G	0.063	0.014	3.11e-06	0.046	0.011	0	21.69
Marvinbryantia	rs3125832	A	C	0.068	0.015	5.03e-06	0.001	0.011	0.91	20.48
Marvinbryantia	rs3991048	G	T	0.059	0.013	7.09e-06	0.003	0.01	0.76	19.92
Marvinbryantia	rs61884471	G	A	0.124	0.025	1.01e-06	0.012	0.015	0.41	25.08
Marvinbryantia	rs72948274	A	C	-0.126	0.027	3.26e-06	-0.032	0.019	0.09	21.55
Marvinbryantia	rs8006832	G	T	-0.095	0.022	6.58e-06	-0.024	0.016	0.13	19.32
Methanobrevibacter	rs10202904	T	G	-0.113	0.024	3.09e-06	0.008	0.009	0.39	22.26
Methanobrevibacter	rs1334944	T	C	0.115	0.026	7.61e-06	0.009	0.01	0.36	20.33
Methanobrevibacter	rs4802933	A	G	-0.136	0.031	9.74e-06	0.026	0.011	0.02	19.37
Methanobrevibacter	rs6776814	T	C	-0.189	0.042	8.05e-06	-0.037	0.033	0.26	20.25
Methanobrevibacter	rs76029318	T	C	0.223	0.045	1.08e-06	0.015	0.019	0.45	24.06
Methanobrevibacter	rs894996	C	A	0.214	0.046	3.82e-06	0.009	0.018	0.61	22.06
Odoribacter	rs10093869	A	G	-0.058	0.013	3.67e-06	-0.018	0.009	0.06	21.23
Odoribacter	rs10423795	C	T	0.055	0.012	6.58e-06	0.043	0.01	0	20.66
Odoribacter	rs28417404	A	G	-0.073	0.016	3.68e-06	0.01	0.016	0.53	20.29
Odoribacter	rs4793970	A	G	-0.058	0.013	6.03e-06	-0.002	0.01	0.87	19.91
Odoribacter	rs6856150	G	A	0.088	0.019	6.06e-06	-0.017	0.014	0.23	20.63
Odoribacter	rs74553962	T	G	0.121	0.026	9.49e-06	-0.003	0.018	0.85	21.15
Odoribacter	rs77779484	G	A	-0.133	0.027	6.56e-07	0.038	0.02	0.05	24.71
Olsenella	rs1035588	A	G	-0.108	0.024	4.86e-06	-0.023	0.01	0.02	20.85
Olsenella	rs17148768	G	A	0.14	0.03	2.2e-06	-0.002	0.012	0.88	22.57
Olsenella	rs2759329	G	A	-0.111	0.024	3.43e-06	0.003	0.01	0.79	21.95
Olsenella	rs35225860	A	G	-0.224	0.048	3.87e-06	-0.017	0.024	0.48	21.49
Olsenella	rs61090148	A	G	-0.105	0.023	6.44e-06	0.008	0.009	0.4	20.51
Olsenella	rs62112538	C	T	-0.199	0.041	1.19e-06	-0.011	0.015	0.46	24.01
Olsenella	rs72691585	C	A	-0.249	0.052	2.95e-06	0.01	0.014	0.47	22.87
Olsenella	rs7540303	C	T	0.108	0.024	5.32e-06	0.003	0.01	0.73	20.89
Olsenella	rs8066522	G	A	-0.107	0.024	9.7e-06	0.011	0.01	0.25	19.64
Olsenella	rs9460691	C	A	0.12	0.027	7.28e-06	-0.023	0.012	0.06	19.94
Oscillibacter	rs11627628	T	C	0.144	0.029	1.01e-06	0.005	0.018	0.76	24.61
Oscillibacter	rs11990279	T	C	-0.082	0.018	4.94e-06	-0.014	0.012	0.23	20.9
Oscillibacter	rs12649930	T	G	0.122	0.026	4.09e-06	0.031	0.015	0.05	21.94
Oscillibacter	rs133832	A	C	-0.08	0.016	1.15e-06	-0.024	0.01	0.02	23.99
Oscillibacter	rs16866406	A	G	0.099	0.021	3.08e-06	-0.026	0.013	0.04	22.43
Oscillibacter	rs16934185	A	G	-0.13	0.028	4.38e-06	0.001	0.015	0.94	21.17
Oscillibacter	rs234108	A	G	0.075	0.015	9.16e-07	0.005	0.009	0.62	24.12
Oscillibacter	rs36095275	C	T	-0.075	0.016	1.4e-06	-0.015	0.009	0.11	23.01
Oscillibacter	rs4506202	A	G	-0.071	0.015	3.21e-06	-0.006	0.009	0.51	21.83
Oscillibacter	rs61883564	A	G	-0.101	0.022	3.39e-06	-0.007	0.014	0.61	21.03
Oscillibacter	rs75453768	G	T	0.122	0.027	5.35e-06	0.035	0.016	0.02	20.67
Oscillibacter	rs761240	T	G	-0.177	0.039	2.04e-06	-0.035	0.022	0.11	20.64
Oscillospira	rs9393920	A	G	-0.074	0.015	9.92e-07	0.013	0.01	0.18	24.29
Oscillospira	rs12206468	G	A	-0.133	0.027	1.04e-06	0.01	0.017	0.55	24.32
Oscillospira	rs12925026	T	C	0.136	0.031	9.31e-06	0.001	0.02	0.97	19.53
Oscillospira	rs1954532	T	C	-0.083	0.018	2.27e-06	-0.027	0.012	0.02	22.23
Oscillospira	rs2211563	C	A	0.082	0.018	9.12e-06	0.015	0.01	0.15	20.47
Oscillospira	rs28889936	A	C	0.114	0.025	3.37e-06	0.012	0.016	0.44	20.35
Oscillospira	rs62422654	C	T	0.09	0.02	6.47e-06	-0.008	0.011	0.51	20.57
Oscillospira	rs72866977	A	C	-0.131	0.028	5.63e-06	-0.027	0.017	0.12	21.49
Oscillospira	rs751183	T	C	-0.077	0.017	6.85e-06	0.005	0.012	0.67	20.22
Oscillospira	rs8076323	A	G	0.072	0.016	5.61e-06	0.003	0.01	0.79	20.89
Oxalobacter	rs10464997	G	A	0.138	0.029	3.3e-06	0.012	0.012	0.33	21.81
Oxalobacter	rs11108500	A	G	-0.199	0.043	3.74e-06	0.012	0.017	0.48	21.71
Oxalobacter	rs111966731	T	C	0.213	0.047	7.3e-06	-0.019	0.017	0.25	20.42
Oxalobacter	rs12002250	A	C	0.217	0.047	1.42e-06	0.022	0.023	0.34	21.68
Oxalobacter	rs1569853	T	C	-0.138	0.03	3.65e-06	-0.024	0.014	0.09	21.62
Oxalobacter	rs36057338	G	T	0.208	0.042	8.8e-07	0.043	0.026	0.1	24.32
Oxalobacter	rs3862635	C	T	-0.172	0.039	9.19e-06	-0.03	0.016	0.06	19.09
Oxalobacter	rs4428215	G	A	0.13	0.024	7.51e-08	0.003	0.011	0.78	28.93
Oxalobacter	rs6000536	C	T	-0.131	0.025	2.06e-07	0	0.012	0.99	26.64
Oxalobacter	rs6993398	G	A	0.127	0.028	7.13e-06	0.012	0.012	0.33	20.81
Oxalobacter	rs736744	C	T	0.118	0.021	2.57e-08	-0.003	0.009	0.73	31.14
Parabacteroides	rs115602804	G	A	0.103	0.022	1.93e-06	-0.026	0.015	0.09	21.42
Parabacteroides	rs4236095	G	A	0.076	0.016	1.93e-06	0.001	0.015	0.96	23.54
Parabacteroides	rs60884758	C	T	-0.07	0.014	5.71e-07	-0.011	0.012	0.37	24.4
Paraprevotella	rs6657302	T	C	-0.105	0.023	9.76e-06	-0.021	0.019	0.27	21.48
Paraprevotella	rs7298818	C	T	0.089	0.02	8.54e-06	0.003	0.015	0.85	19.57
Paraprevotella	rs10842464	T	C	-0.076	0.017	6.6e-06	0.002	0.01	0.88	19.3
Paraprevotella	rs140997932	T	C	-0.162	0.035	2.11e-06	-0.003	0.02	0.9	21.02
Paraprevotella	rs145020347	A	G	-0.125	0.026	4.03e-06	0.006	0.013	0.65	22.58
Paraprevotella	rs17109926	A	G	-0.099	0.022	6.75e-06	0.012	0.01	0.27	20.9
Paraprevotella	rs17785622	A	G	0.248	0.052	1.93e-06	0.005	0.024	0.85	22.39
Paraprevotella	rs2081023	A	G	-0.123	0.024	2.64e-07	0.027	0.013	0.04	26.85
Paraprevotella	rs3008582	T	C	0.106	0.023	4.36e-06	0.005	0.012	0.66	21.64
Paraprevotella	rs3801748	G	A	0.078	0.017	5.2e-06	0	0.01	0.99	20.62
Paraprevotella	rs4756632	G	T	-0.139	0.029	3.82e-06	0.002	0.014	0.86	22.96
Paraprevotella	rs4767113	C	T	0.088	0.018	2.14e-06	0.005	0.01	0.61	23.05
Paraprevotella	rs7240324	T	G	-0.102	0.023	5.96e-06	-0.007	0.011	0.5	20.32
Parasutterella	rs9602779	A	C	-0.107	0.022	6.93e-07	0.038	0.011	0	23.46
Parasutterella	rs9900242	A	G	-0.085	0.018	1.14e-06	0.003	0.01	0.74	23.7
Parasutterella	rs10899911	A	G	-0.072	0.015	1.15e-06	-0.022	0.011	0.04	23.43
Parasutterella	rs11715853	G	A	-0.066	0.015	6.23e-06	0.016	0.01	0.12	20.59
Parasutterella	rs2090816	A	C	0.084	0.018	2.9e-06	0.028	0.012	0.02	22.49
Parasutterella	rs35055552	T	C	0.11	0.024	3.35e-06	-0.006	0.013	0.65	21.65
Parasutterella	rs55877868	A	C	-0.104	0.023	2.87e-06	0.037	0.015	0.02	20.97
Parasutterella	rs62273907	A	G	0.229	0.05	5.88e-06	-0.049	0.019	0.01	20.87
Parasutterella	rs6809952	G	A	-0.068	0.015	8.13e-06	0.005	0.011	0.63	20.61
Parasutterella	rs6828768	C	T	0.064	0.013	1.78e-06	0.003	0.009	0.73	23.05
Parasutterella	rs7303158	C	T	0.065	0.013	1.33e-06	0.005	0.009	0.6	23.21
Parasutterella	rs7311004	T	C	-0.062	0.014	5.92e-06	-0.01	0.009	0.31	20.48
Parasutterella	rs7572229	G	A	0.066	0.013	6.32e-07	0.012	0.009	0.18	24.93
Parasutterella	rs78383039	T	C	-0.146	0.03	1.57e-06	-0.039	0.024	0.1	24.25
Parasutterella	rs8039785	T	G	0.062	0.013	3.62e-06	-0.006	0.009	0.51	21.62
Parasutterella	rs823424	G	A	-0.071	0.016	4.95e-06	0.006	0.011	0.6	20.66
Peptococcus	rs10031059	T	C	-0.121	0.023	1.24e-07	-0.015	0.011	0.18	28.78
Peptococcus	rs11001941	G	A	-0.196	0.039	1.33e-06	-0.028	0.017	0.09	24.87
Peptococcus	rs12069354	C	T	0.168	0.038	9.28e-06	0.006	0.019	0.76	19.51
Peptococcus	rs2054133	G	A	0.09	0.019	2.14e-06	0.017	0.01	0.08	22.61
Peptococcus	rs36121075	A	G	-0.141	0.031	6.99e-06	-0.031	0.012	0.01	21.09
Peptococcus	rs413827	G	A	0.11	0.024	3.3e-06	-0.022	0.011	0.04	21.54
Peptococcus	rs5770862	T	C	0.162	0.036	3.22e-06	-0.031	0.016	0.05	20.62
Peptococcus	rs6918730	G	A	0.135	0.029	1.15e-06	-0.012	0.019	0.53	21.81
Peptococcus	rs7033353	T	G	0.09	0.019	2.22e-06	0.014	0.009	0.13	22.53
Peptococcus	rs72850165	T	C	-0.134	0.03	5.74e-06	-0.006	0.017	0.72	19.99
Peptococcus	rs74592222	G	A	0.138	0.03	8.55e-06	-0.007	0.015	0.65	20.73
Peptococcus	rs76697713	C	A	0.146	0.032	8.05e-06	0.003	0.019	0.87	20.6
Peptococcus	rs77614201	T	C	-0.176	0.039	5.68e-06	-0.006	0.021	0.76	20.59
Peptococcus	rs77681628	C	T	0.2	0.039	2.69e-07	-0.02	0.017	0.24	26.74
Phascolarctobacterium	rs12618201	A	G	0.064	0.014	3.38e-06	-0.034	0.009	0	21.56
Phascolarctobacterium	rs1264476	T	G	0.077	0.017	4.3e-06	-0.008	0.012	0.52	21.36
Phascolarctobacterium	rs130483	A	G	0.066	0.014	6.79e-06	0.005	0.009	0.59	20.81
Phascolarctobacterium	rs28525131	G	A	-0.119	0.027	8.23e-06	-0.002	0.022	0.92	19.45
Phascolarctobacterium	rs56069061	G	A	-0.111	0.023	1.87e-06	-0.004	0.019	0.82	23.28
Phascolarctobacterium	rs56157888	A	C	0.095	0.019	1.09e-06	-0.018	0.011	0.12	24.23
Phascolarctobacterium	rs74540770	G	A	-0.121	0.026	3.6e-06	-0.03	0.017	0.08	21.9
Phascolarctobacterium	rs75882962	T	C	0.097	0.019	3.19e-07	-0.005	0.014	0.7	25.84
Phascolarctobacterium	rs7982713	G	A	0.073	0.016	9.72e-06	0.014	0.01	0.19	19.84
Prevotella 7	rs118038478	A	G	0.206	0.047	7.85e-06	-0.013	0.018	0.48	19.24
Prevotella 7	rs12124567	A	G	-0.121	0.028	9.49e-06	0.001	0.012	0.92	19.45
Prevotella 7	rs12195431	T	C	0.197	0.044	8.73e-06	-0.015	0.016	0.33	19.74
Prevotella 7	rs2240542	C	T	0.121	0.026	4.84e-06	-0.01	0.01	0.35	21.31
Prevotella 7	rs2918132	C	T	-0.115	0.025	6.42e-06	-0.013	0.01	0.17	20.23
Prevotella 7	rs430270	A	C	0.139	0.03	2.87e-06	-0.026	0.012	0.03	21.94
Prevotella 7	rs57404562	C	A	0.155	0.032	6.22e-07	-0.012	0.014	0.38	24.2
Prevotella 7	rs79263163	A	C	-0.144	0.032	7.51e-06	0.01	0.012	0.39	20.89
Prevotella 7	rs9426434	T	C	-0.124	0.028	9.72e-06	0.002	0.01	0.85	19.71
Prevotella 7	rs9608249	A	G	-0.158	0.034	2.07e-06	-0.016	0.015	0.27	22.13
Prevotella 7	rs9959718	G	A	0.133	0.028	1.9e-06	0.004	0.012	0.74	23.33
Prevotella 9	rs111509883	T	C	0.171	0.035	1.24e-06	0.006	0.015	0.7	24.23
Prevotella 9	rs11685699	C	T	-0.141	0.03	2.03e-06	-0.007	0.017	0.68	22.86
Prevotella 9	rs117271932	A	G	0.208	0.044	2.82e-06	-0.029	0.02	0.16	22.33
Prevotella 9	rs12648235	T	C	0.079	0.018	7.39e-06	0.025	0.011	0.03	19.57
Prevotella 9	rs1304512	G	A	0.076	0.017	5.29e-06	0.004	0.01	0.68	21.08
Prevotella 9	rs2104588	T	C	0.106	0.024	8.13e-06	0.007	0.02	0.74	19.72
Prevotella 9	rs2495052	A	G	0.084	0.019	8.97e-06	0	0.013	0.97	19.8
Prevotella 9	rs2683313	A	G	-0.072	0.015	1.69e-06	-0.003	0.01	0.73	22.84
Prevotella 9	rs4968431	G	T	0.064	0.014	8.58e-06	0.02	0.01	0.04	19.72
Prevotella 9	rs7237249	C	T	-0.082	0.018	8.93e-06	-0.003	0.012	0.79	20.46
Prevotella 9	rs72815774	T	C	-0.176	0.039	8.78e-06	-0.012	0.02	0.55	20.09
Prevotella 9	rs746764	T	C	-0.092	0.019	2.04e-06	0.008	0.011	0.47	22.46
Prevotella 9	rs7976209	T	C	-0.087	0.02	7.28e-06	0.01	0.013	0.45	19.35
Prevotella 9	rs9428102	A	G	-0.078	0.018	4.62e-06	0.006	0.011	0.59	19.57
Prevotella 9	rs9613013	G	A	0.092	0.02	6.1e-06	-0.018	0.014	0.21	20.49
Rikenellaceae (RC9gut group)	rs11597218	T	C	0.114	0.025	5.63e-06	0.006	0.009	0.55	20.37
Rikenellaceae (RC9gut group)	rs12501673	A	G	0.116	0.026	6.29e-06	-0.001	0.01	0.91	19.7
Rikenellaceae (RC9gut group)	rs17032291	T	C	-0.17	0.037	6.61e-06	-0.007	0.014	0.64	21.21
Rikenellaceae (RC9gut group)	rs17582787	A	G	-0.158	0.034	3.55e-06	0.026	0.012	0.04	21.53
Rikenellaceae (RC9gut group)	rs2074881	T	C	-0.142	0.032	9.45e-06	-0.029	0.014	0.04	19.28
Rikenellaceae (RC9gut group)	rs2900503	G	T	-0.172	0.033	1.55e-07	-0.006	0.013	0.66	27.83
Rikenellaceae (RC9gut group)	rs2998141	T	C	-0.136	0.029	4.42e-06	-0.013	0.011	0.25	21.64
Rikenellaceae (RC9gut group)	rs4270579	G	A	-0.118	0.027	5.46e-06	0.009	0.01	0.38	18.96
Rikenellaceae (RC9gut group)	rs4717843	G	T	-0.119	0.026	4.72e-06	-0.004	0.009	0.71	20.99
Rikenellaceae (RC9gut group)	rs7712231	A	G	0.156	0.035	7.97e-06	0.001	0.014	0.94	19.89
Rikenellaceae (RC9gut group)	rs80309088	G	A	0.174	0.038	4.56e-06	0.014	0.014	0.34	20.61
Rikenellaceae (RC9gut group)	rs9887954	G	A	-0.115	0.025	4.81e-06	0.002	0.009	0.81	21.27
Romboutsia	rs10091895	T	C	-0.065	0.015	6.62e-06	-0.011	0.011	0.33	19.95
Romboutsia	rs10279978	A	G	-0.062	0.013	1.17e-06	0.005	0.01	0.61	23.75
Romboutsia	rs11221428	T	C	-0.073	0.016	6.49e-06	-0.014	0.011	0.19	21.09
Romboutsia	rs16843578	C	T	-0.088	0.02	5.08e-06	0.013	0.021	0.52	19.78
Romboutsia	rs28603357	T	C	-0.215	0.047	8.52e-06	-0.031	0.033	0.35	20.49
Romboutsia	rs34302036	A	G	0.055	0.012	5.88e-06	-0.013	0.009	0.18	20.74
Romboutsia	rs61841503	G	A	0.093	0.017	4e-08	0.01	0.014	0.49	29.35
Romboutsia	rs62504452	A	G	-0.071	0.016	4.66e-06	0.013	0.013	0.35	20.54
Romboutsia	rs7109293	A	G	0.092	0.021	6.98e-06	-0.004	0.015	0.79	19.96
Romboutsia	rs75200530	T	G	-0.191	0.042	5.07e-06	-0.038	0.027	0.16	20.5
Romboutsia	rs75987356	G	A	-0.13	0.028	6.71e-06	-0.001	0.017	0.97	21.35
Romboutsia	rs77702691	A	G	-0.094	0.021	7.37e-06	-0.026	0.016	0.12	20.49
Romboutsia	rs9389266	T	G	0.072	0.016	9.38e-06	0.004	0.012	0.77	19.82
Romboutsia	rs9567264	C	T	0.058	0.013	5.76e-06	0.01	0.01	0.32	20.7
Roseburia	rs12740451	T	C	0.07	0.015	7.34e-06	0	0.014	0.99	20.62
Roseburia	rs147990086	A	G	-0.058	0.013	8.93e-06	0.029	0.012	0.02	19.12
Roseburia	rs16910295	T	C	-0.098	0.021	2.91e-06	0.024	0.021	0.24	21.89
Roseburia	rs2160994	T	C	0.055	0.011	9.7e-07	0.009	0.01	0.36	23.97
Roseburia	rs2943022	T	C	0.049	0.011	4.11e-06	0.004	0.009	0.69	21.39
Roseburia	rs302266	T	C	-0.078	0.017	8.13e-06	-0.014	0.014	0.31	20.19
Roseburia	rs329182	T	C	0.069	0.015	5.9e-06	-0.02	0.013	0.12	20.39
Roseburia	rs55858165	A	C	0.179	0.04	9.99e-06	-0.03	0.024	0.22	19.6
Roseburia	rs57466170	C	T	0.074	0.017	8.3e-06	-0.011	0.018	0.55	18.67
Roseburia	rs6445851	G	A	-0.05	0.011	3.53e-06	-0.003	0.01	0.79	21.14
Roseburia	rs6930661	C	T	-0.096	0.02	2.48e-06	0.016	0.02	0.42	22.01
Roseburia	rs75326254	C	T	-0.105	0.023	7.5e-06	0.001	0.02	0.98	20.53
Roseburia	rs78753150	A	C	0.097	0.021	9.98e-06	0.021	0.016	0.18	20.48
Roseburia	rs9300744	C	T	-0.059	0.013	4.75e-06	-0.007	0.012	0.59	21.73
Ruminiclostridium 5	rs10827477	A	G	-0.055	0.012	2.19e-06	-0.018	0.01	0.06	22.59
Ruminiclostridium 5	rs113753996	T	C	0.082	0.017	3.99e-06	0.015	0.012	0.21	22.13
Ruminiclostridium 5	rs1223978	T	C	0.048	0.011	8.16e-06	0.007	0.009	0.48	20
Ruminiclostridium 5	rs1492620	T	C	-0.083	0.018	3.53e-06	-0.001	0.014	0.94	21.27
Ruminiclostridium 5	rs2482038	C	A	0.052	0.011	1.7e-06	-0.008	0.009	0.43	22.76
Ruminiclostridium 5	rs2791343	T	C	0.052	0.011	5.54e-06	-0.006	0.009	0.54	20.81
Ruminiclostridium 5	rs2833828	G	A	0.049	0.011	6.82e-06	0.014	0.009	0.13	20.29
Ruminiclostridium 5	rs4955951	A	G	-0.071	0.017	9.96e-06	-0.028	0.014	0.05	18.53
Ruminiclostridium 5	rs6121460	G	A	0.093	0.02	2.64e-06	0.024	0.017	0.16	21.93
Ruminiclostridium 5	rs79968837	A	G	-0.095	0.019	1.15e-06	-0.009	0.021	0.66	24.12
Ruminiclostridium 5	rs8053158	A	G	-0.074	0.016	5.9e-06	-0.024	0.014	0.09	21.65
Ruminiclostridium 6	rs10829821	T	C	-0.098	0.022	3.47e-06	-0.022	0.016	0.17	20.41
Ruminiclostridium 6	rs116969552	A	G	-0.167	0.038	9.16e-06	0.023	0.028	0.4	19.61
Ruminiclostridium 6	rs11992182	A	C	0.063	0.014	4.65e-06	-0.01	0.011	0.37	20.57
Ruminiclostridium 6	rs2548459	C	T	0.055	0.012	6.4e-06	0.001	0.009	0.89	20.43
Ruminiclostridium 6	rs35362464	C	A	0.072	0.017	8.99e-06	0.006	0.013	0.64	18.96
Ruminiclostridium 6	rs61060922	T	G	0.159	0.032	1.09e-06	-0.002	0.026	0.95	24.38
Ruminiclostridium 6	rs663262	T	C	-0.135	0.031	3.39e-06	-0.001	0.026	0.97	18.87
Ruminiclostridium 6	rs67479537	T	C	0.119	0.026	9.3e-06	-0.023	0.022	0.29	20.18
Ruminiclostridium 6	rs71414120	T	G	0.201	0.041	1.08e-06	0.009	0.021	0.66	24.43
Ruminiclostridium 6	rs72991535	T	G	0.136	0.03	4.95e-06	-0.037	0.025	0.14	21.11
Ruminiclostridium 6	rs73176030	T	C	0.059	0.013	7.29e-06	0.017	0.01	0.09	19.73
Ruminiclostridium 6	rs77193512	A	G	0.074	0.015	1.3e-06	-0.011	0.011	0.33	23.12
Ruminiclostridium 6	rs792058	G	A	0.055	0.013	8.58e-06	-0.011	0.009	0.25	19.53
Ruminiclostridium 6	rs79968172	G	A	0.116	0.024	1.66e-06	-0.011	0.02	0.56	22.83
Ruminiclostridium 6	rs9555756	A	C	-0.08	0.018	7.1e-06	-0.023	0.017	0.16	20.71
Ruminiclostridium 9	rs12040548	G	T	0.057	0.012	3.15e-06	0.013	0.01	0.22	21.73
Ruminiclostridium 9	rs2615052	T	G	0.058	0.012	1.75e-06	0.016	0.01	0.13	22.95
Ruminiclostridium 9	rs6082461	A	C	0.059	0.013	4.87e-06	0.01	0.012	0.4	20.04
Ruminiclostridium 9	rs7137760	C	T	0.051	0.011	7.07e-06	0.001	0.009	0.88	20.5
Ruminiclostridium 9	rs74303178	T	C	0.053	0.012	7.92e-06	0.02	0.01	0.05	19.95
Ruminiclostridium 9	rs78191726	T	C	0.094	0.021	7.58e-06	-0.006	0.018	0.75	20.21
Ruminiclostridium 9	rs918449	A	G	-0.095	0.02	2.56e-06	-0.036	0.018	0.04	23.26
Ruminiclostridium 9	rs9522712	T	C	0.07	0.015	4.66e-06	0.02	0.013	0.13	20.4
Ruminiclostridium 9	rs9809789	C	T	-0.072	0.016	8.72e-06	0.018	0.012	0.14	20.19
Ruminococcaceae (NK4A214 group)	rs11241747	C	T	0.053	0.012	6.59e-06	0.008	0.01	0.44	19.78
Ruminococcaceae (NK4A214 group)	rs11586410	G	A	-0.086	0.017	3.66e-07	0.008	0.013	0.54	25.81
Ruminococcaceae (NK4A214 group)	rs11704699	G	T	-0.09	0.018	8.71e-07	0.012	0.015	0.44	23.71
Ruminococcaceae (NK4A214 group)	rs12642039	T	C	-0.055	0.012	3.43e-06	-0.011	0.01	0.28	21.45
Ruminococcaceae (NK4A214 group)	rs12731	A	G	-0.053	0.012	4.87e-06	0.01	0.01	0.28	21.04
Ruminococcaceae (NK4A214 group)	rs13087692	T	G	0.057	0.013	8.69e-06	0.003	0.01	0.75	20.82
Ruminococcaceae (NK4A214 group)	rs136761	G	A	-0.059	0.012	8.15e-07	0.005	0.01	0.64	24.31
Ruminococcaceae (NK4A214 group)	rs147475196	A	G	-0.134	0.03	4.72e-06	0.027	0.015	0.07	20.53
Ruminococcaceae (NK4A214 group)	rs35559912	T	C	-0.093	0.02	4.89e-06	0.005	0.014	0.71	20.63
Ruminococcaceae (NK4A214 group)	rs4814689	C	T	-0.108	0.023	4.55e-06	0.04	0.023	0.08	22.04
Ruminococcaceae (NK4A214 group)	rs5994253	A	G	-0.081	0.016	2.35e-07	-0.002	0.013	0.86	26.49
Ruminococcaceae (NK4A214 group)	rs62027366	T	C	0.062	0.014	6.58e-06	0.011	0.012	0.36	20
Ruminococcaceae (NK4A214 group)	rs6681678	C	T	-0.1	0.024	9.05e-06	0.023	0.026	0.38	17.42
Ruminococcaceae (NK4A214 group)	rs7573569	T	C	0.108	0.023	3.23e-06	0.009	0.019	0.63	21.26
Ruminococcaceae (UCG002)	rs10916131	C	T	-0.069	0.015	2.87e-06	-0.008	0.013	0.53	22.32
Ruminococcaceae (UCG002)	rs10927423	C	A	-0.071	0.015	8.5e-07	-0.001	0.012	0.93	23.34
Ruminococcaceae (UCG002)	rs10964441	G	A	-0.149	0.034	7.45e-06	0.009	0.015	0.57	18.68
Ruminococcaceae (UCG002)	rs113147300	A	G	-0.076	0.016	7.69e-06	0.021	0.014	0.12	21.24
Ruminococcaceae (UCG002)	rs11607472	A	G	-0.078	0.018	7.19e-06	0.004	0.018	0.83	19.58
Ruminococcaceae (UCG002)	rs116974815	C	A	-0.19	0.04	2.03e-06	0.034	0.018	0.06	22.89
Ruminococcaceae (UCG002)	rs11750293	G	T	-0.058	0.012	1.76e-06	-0.006	0.01	0.5	23.03
Ruminococcaceae (UCG002)	rs12463378	A	G	-0.052	0.011	2.96e-06	-0.015	0.01	0.15	21.69
Ruminococcaceae (UCG002)	rs15256	C	T	0.073	0.017	9.46e-06	0.028	0.014	0.05	18.93
Ruminococcaceae (UCG002)	rs55793120	T	C	0.137	0.027	4.81e-07	0.026	0.02	0.19	25.12
Ruminococcaceae (UCG002)	rs57079348	T	G	-0.077	0.017	7.22e-06	0.02	0.02	0.31	19.63
Ruminococcaceae (UCG002)	rs6542556	A	G	0.051	0.011	7.86e-06	-0.01	0.01	0.28	19.97
Ruminococcaceae (UCG002)	rs6793778	C	T	-0.056	0.013	9.81e-06	-0.009	0.011	0.38	19.9
Ruminococcaceae (UCG002)	rs7120052	A	C	0.062	0.014	1.97e-06	0.001	0.012	0.96	21.25
Ruminococcaceae (UCG002)	rs7155595	C	A	0.057	0.012	1.15e-06	0.018	0.01	0.08	23.73
Ruminococcaceae (UCG002)	rs7249614	A	G	-0.049	0.011	9.07e-06	-0.006	0.01	0.52	19.78
Ruminococcaceae (UCG002)	rs76847269	A	G	0.164	0.036	5.17e-06	0.029	0.03	0.33	21.08
Ruminococcaceae (UCG002)	rs77564310	A	C	-0.071	0.014	3.29e-07	0.02	0.011	0.09	25.63
Ruminococcaceae (UCG002)	rs79016051	C	T	-0.089	0.019	2.34e-06	0.011	0.014	0.43	21.96
Ruminococcaceae (UCG002)	rs882348	A	G	-0.08	0.018	5.45e-06	0.015	0.014	0.32	20.06
Ruminococcaceae (UCG003)	rs10490280	C	T	-0.067	0.014	4.16e-06	0.014	0.012	0.22	21.99
Ruminococcaceae (UCG003)	rs11243416	T	C	-0.093	0.019	1.67e-06	0.009	0.018	0.61	23.44
Ruminococcaceae (UCG003)	rs11613919	G	T	0.073	0.016	1.63e-06	0.004	0.011	0.74	21.83
Ruminococcaceae (UCG003)	rs16959793	A	C	-0.063	0.013	2.22e-06	0.011	0.009	0.24	22.69
Ruminococcaceae (UCG003)	rs2523124	T	C	-0.055	0.012	5.78e-06	-0.008	0.009	0.43	20.47
Ruminococcaceae (UCG003)	rs3013089	G	A	-0.055	0.012	4.38e-06	0.004	0.01	0.65	21
Ruminococcaceae (UCG003)	rs4452755	A	C	-0.063	0.013	3.29e-06	-0.009	0.01	0.36	22.17
Ruminococcaceae (UCG003)	rs4532474	G	A	0.077	0.017	4.82e-06	-0.005	0.013	0.7	20.37
Ruminococcaceae (UCG003)	rs646327	G	A	0.059	0.012	7.83e-07	0.002	0.009	0.85	24.57
Ruminococcaceae (UCG003)	rs6759615	A	G	0.103	0.02	7.86e-07	0.007	0.016	0.65	26.22
Ruminococcaceae (UCG003)	rs73341549	T	C	-0.17	0.032	1.51e-07	0.008	0.02	0.68	28.39
Ruminococcaceae (UCG003)	rs78720113	A	G	-0.115	0.025	7.59e-06	0.002	0.017	0.93	21.36
Ruminococcaceae (UCG004)	rs10976229	T	G	0.096	0.021	7.04e-06	0.01	0.014	0.49	20.01
Ruminococcaceae (UCG004)	rs11961899	G	A	-0.071	0.016	9.18e-06	-0.005	0.01	0.63	19.24
Ruminococcaceae (UCG004)	rs12125734	G	T	0.134	0.026	2.09e-07	0.027	0.016	0.09	27.09
Ruminococcaceae (UCG004)	rs2248146	T	C	0.069	0.015	8.2e-06	0.011	0.01	0.24	20.13
Ruminococcaceae (UCG004)	rs3800154	A	C	-0.08	0.018	6.12e-06	0.03	0.011	0.01	20.18
Ruminococcaceae (UCG004)	rs511258	G	A	-0.076	0.016	4.52e-06	-0.004	0.012	0.77	21.74
Ruminococcaceae (UCG004)	rs550351	A	C	0.079	0.018	9.43e-06	0.015	0.009	0.1	19.06
Ruminococcaceae (UCG004)	rs6769553	A	G	0.085	0.016	7.91e-08	-0.023	0.011	0.03	29.13
Ruminococcaceae (UCG004)	rs7569771	A	G	-0.076	0.017	8.12e-06	0.022	0.011	0.04	19.87
Ruminococcaceae (UCG004)	rs872501	G	A	0.116	0.026	5.81e-06	0.014	0.017	0.42	20.03
Ruminococcaceae (UCG004)	rs9818949	G	T	0.086	0.019	5.39e-06	-0.018	0.012	0.13	20.77
Ruminococcaceae (UCG005)	rs10873449	T	C	0.065	0.014	4.11e-06	0.017	0.012	0.15	20.69
Ruminococcaceae (UCG005)	rs10937802	G	A	0.076	0.017	8.17e-06	-0.006	0.014	0.67	20.19
Ruminococcaceae (UCG005)	rs10950694	T	C	0.058	0.011	4.3e-07	-0.006	0.01	0.55	25.62
Ruminococcaceae (UCG005)	rs114279581	A	G	-0.147	0.032	3.22e-06	-0.028	0.017	0.11	21.52
Ruminococcaceae (UCG005)	rs12288512	A	G	0.067	0.014	3.1e-06	-0.02	0.011	0.06	21.31
Ruminococcaceae (UCG005)	rs12458218	T	C	0.068	0.014	2.41e-06	-0.015	0.012	0.21	21.96
Ruminococcaceae (UCG005)	rs2893871	G	A	-0.074	0.016	3.54e-06	-0.001	0.015	0.96	22.44
Ruminococcaceae (UCG005)	rs34781347	G	A	0.189	0.039	6.05e-07	-0.007	0.018	0.7	23.83
Ruminococcaceae (UCG005)	rs55793120	T	C	0.122	0.028	7.37e-06	0.026	0.02	0.19	18.91
Ruminococcaceae (UCG005)	rs72776570	C	A	0.087	0.02	5.36e-06	0.005	0.016	0.75	19.5
Ruminococcaceae (UCG005)	rs7449320	C	A	0.06	0.013	4.81e-06	-0.009	0.011	0.4	20.97
Ruminococcaceae (UCG005)	rs7555878	A	G	0.059	0.013	2.81e-06	0.002	0.011	0.86	21.93
Ruminococcaceae (UCG005)	rs7586445	G	A	0.078	0.018	8.81e-06	0	0.014	1	19.66
Ruminococcaceae (UCG005)	rs898577	T	C	-0.123	0.029	7.46e-06	-0.015	0.02	0.44	18.41
Ruminococcaceae (UCG009)	rs12508214	C	T	-0.077	0.017	4.75e-06	0.014	0.01	0.16	21.03
Ruminococcaceae (UCG009)	rs138460696	A	G	0.139	0.032	9.81e-06	0.005	0.018	0.8	19.45
Ruminococcaceae (UCG009)	rs1550196	G	A	0.131	0.026	1.13e-06	-0.007	0.016	0.66	24.85
Ruminococcaceae (UCG009)	rs2058609	A	G	0.082	0.017	3.12e-06	-0.008	0.01	0.45	21.84
Ruminococcaceae (UCG009)	rs2192926	A	G	-0.089	0.019	4.88e-06	0.01	0.01	0.31	21.29
Ruminococcaceae (UCG009)	rs4079028	C	T	0.092	0.02	3.28e-06	-0.005	0.011	0.63	21.09
Ruminococcaceae (UCG009)	rs4708333	T	G	-0.084	0.017	1.56e-06	0.003	0.01	0.75	23.12
Ruminococcaceae (UCG009)	rs6952765	G	A	0.073	0.017	8.13e-06	0.002	0.01	0.86	19.27
Ruminococcaceae (UCG009)	rs758191	T	G	0.177	0.038	9.01e-06	-0.004	0.016	0.82	22.27
Ruminococcaceae (UCG009)	rs78410648	A	G	0.121	0.028	9.67e-06	-0.016	0.015	0.29	19.03
Ruminococcaceae (UCG009)	rs9558661	T	C	-0.09	0.02	7.01e-06	-0.008	0.012	0.49	20
Ruminococcaceae (UCG010)	rs12597105	G	A	0.067	0.014	4.87e-06	-0.016	0.012	0.19	21.58
Ruminococcaceae (UCG010)	rs2820282	A	C	-0.059	0.013	2.85e-06	0.008	0.01	0.38	22.13
Ruminococcaceae (UCG010)	rs682403	A	G	-0.059	0.012	2.37e-06	-0.006	0.009	0.54	22.26
Ruminococcaceae (UCG010)	rs6958419	C	T	-0.059	0.012	2.84e-06	0.006	0.009	0.54	21.96
Ruminococcaceae (UCG010)	rs73218807	G	A	-0.166	0.037	6.43e-06	0.01	0.017	0.58	20.41
Ruminococcaceae (UCG010)	rs7441445	C	T	-0.057	0.013	6.8e-06	0.003	0.009	0.73	20.27
Ruminococcaceae (UCG011)	rs10274562	C	T	0.111	0.024	6.5e-06	0.006	0.01	0.5	20.57
Ruminococcaceae (UCG011)	rs12636310	G	A	0.133	0.028	2.81e-06	0.012	0.011	0.27	22.15
Ruminococcaceae (UCG011)	rs12724320	C	T	-0.121	0.025	1.52e-06	-0.003	0.01	0.76	23.52
Ruminococcaceae (UCG011)	rs1416041	A	C	-0.182	0.034	7.04e-08	-0.012	0.011	0.29	28.78
Ruminococcaceae (UCG011)	rs2729556	C	T	-0.109	0.023	3.19e-06	0.02	0.009	0.03	21.79
Ruminococcaceae (UCG011)	rs4490371	T	C	-0.112	0.025	7.75e-06	0.016	0.009	0.09	20.17
Ruminococcaceae (UCG011)	rs79113084	C	T	-0.152	0.032	2.06e-06	-0.019	0.015	0.2	22.97
Ruminococcaceae (UCG011)	rs9729514	A	G	0.185	0.039	2.37e-06	0.004	0.016	0.78	21.96
Ruminococcaceae (UCG013)	rs11581881	C	T	0.066	0.014	4.73e-06	-0.002	0.011	0.88	20.87
Ruminococcaceae (UCG013)	rs12189346	G	A	0.068	0.015	1.68e-06	-0.006	0.012	0.62	22.14
Ruminococcaceae (UCG013)	rs12336782	T	C	-0.086	0.019	8.6e-06	-0.001	0.017	0.95	20.45
Ruminococcaceae (UCG013)	rs12485353	G	A	-0.061	0.013	4.19e-06	-0.009	0.011	0.38	21.58
Ruminococcaceae (UCG013)	rs12781711	C	T	-0.066	0.012	2.55e-08	0.006	0.011	0.58	31.19
Ruminococcaceae (UCG013)	rs16918863	A	C	0.111	0.024	4.16e-06	0.018	0.019	0.34	21.55
Ruminococcaceae (UCG013)	rs2730183	G	A	-0.049	0.011	8.44e-06	0.015	0.009	0.12	19.77
Ruminococcaceae (UCG013)	rs4385846	G	T	0.06	0.013	6.46e-06	0.002	0.012	0.88	20.61
Ruminococcaceae (UCG013)	rs75088940	T	C	-0.094	0.02	2.55e-06	-0.006	0.018	0.74	22.07
Ruminococcaceae (UCG013)	rs76973485	G	T	0.195	0.042	3.35e-06	-0.052	0.024	0.03	21.74
Ruminococcaceae (UCG013)	rs9313055	T	C	0.105	0.023	9.55e-06	-0.025	0.017	0.14	20.09
Ruminococcaceae (UCG014)	rs10495392	C	T	-0.082	0.019	9.96e-06	-0.022	0.018	0.21	19.42
Ruminococcaceae (UCG014)	rs10791168	A	G	-0.066	0.015	9.76e-06	-0.003	0.012	0.8	19.61
Ruminococcaceae (UCG014)	rs10941294	C	T	-0.122	0.026	2.4e-06	-0.005	0.021	0.8	22.04
Ruminococcaceae (UCG014)	rs115777838	T	C	-0.188	0.039	4.62e-07	0.016	0.015	0.28	23.73
Ruminococcaceae (UCG014)	rs12638134	T	G	0.058	0.012	1.21e-06	0.025	0.009	0.01	23.7
Ruminococcaceae (UCG014)	rs34402072	C	T	-0.069	0.016	9.8e-06	0.034	0.013	0.01	19.43
Ruminococcaceae (UCG014)	rs56105232	G	A	0.139	0.03	2.91e-06	-0.008	0.019	0.67	21.68
Ruminococcaceae (UCG014)	rs72809222	T	C	0.067	0.014	2.41e-06	-0.012	0.011	0.28	23.08
Ruminococcaceae (UCG014)	rs853612	A	G	-0.053	0.012	9.75e-06	-0.006	0.01	0.49	19.59
Ruminococcaceae (UCG014)	rs995642	C	T	0.06	0.013	1.9e-06	0.007	0.011	0.5	22.56
Ruminococcus 1	rs10167839	A	G	0.052	0.012	8.09e-06	-0.005	0.01	0.64	19.95
Ruminococcus 1	rs11783695	G	T	-0.073	0.016	4.73e-06	0.008	0.013	0.53	20.69
Ruminococcus 1	rs17781867	C	T	0.1	0.021	1.96e-06	-0.014	0.018	0.45	22.27
Ruminococcus 1	rs3819978	C	T	-0.115	0.026	8.74e-06	-0.002	0.018	0.9	19.56
Ruminococcus 1	rs6105066	T	C	-0.061	0.013	5.06e-06	-0.011	0.01	0.31	20.45
Ruminococcus 1	rs6493760	C	T	0.054	0.012	3.38e-06	0.019	0.01	0.05	21.33
Ruminococcus 1	rs7117576	A	G	0.083	0.017	6.48e-07	0.019	0.016	0.25	23.56
Ruminococcus 1	rs7583465	C	T	0.053	0.011	2.56e-06	0.012	0.009	0.22	21.95
Ruminococcus 1	rs78572139	G	A	0.125	0.028	5.23e-06	0	0.015	0.99	20.03
Ruminococcus 1	rs78613526	G	A	0.167	0.037	5.11e-06	-0.022	0.021	0.29	20.76
Ruminococcus 2	rs12406309	A	C	-0.063	0.014	9.79e-06	-0.003	0.011	0.82	19.73
Ruminococcus 2	rs12986628	C	T	0.067	0.014	2.14e-06	-0.013	0.012	0.25	22.57
Ruminococcus 2	rs1819812	G	T	0.084	0.018	5.28e-06	0.039	0.021	0.06	20.76
Ruminococcus 2	rs2368224	T	G	0.2	0.044	3.63e-06	0.05	0.022	0.02	20.73
Ruminococcus 2	rs2846589	G	T	0.052	0.012	7.59e-06	0.002	0.01	0.81	20.12
Ruminococcus 2	rs2997412	A	G	-0.057	0.012	4.22e-06	0.003	0.01	0.75	21.59
Ruminococcus 2	rs4400279	A	G	0.055	0.012	5.8e-06	0.006	0.01	0.56	20.68
Ruminococcus 2	rs4799823	C	T	0.084	0.018	5.4e-06	-0.001	0.012	0.92	21.09
Ruminococcus 2	rs55707116	C	A	0.087	0.019	8.01e-06	-0.01	0.018	0.59	20.94
Ruminococcus 2	rs58681734	A	G	0.072	0.016	4.18e-06	-0.025	0.011	0.03	20.27
Ruminococcus 2	rs61791565	T	C	-0.052	0.012	6.79e-06	0.007	0.009	0.48	19.98
Ruminococcus 2	rs75140805	T	G	0.084	0.018	3.95e-06	-0.005	0.012	0.7	22.49
Ruminococcus 2	rs7635831	G	A	0.062	0.013	1.98e-06	-0.006	0.01	0.51	22.97
Ruminococcus 2	rs7693984	G	A	-0.103	0.024	9.42e-06	0.01	0.023	0.65	19.13
Ruminococcus 2	rs78120384	A	G	-0.193	0.039	3.31e-07	-0.004	0.016	0.82	24.19
Ruminococcus 2	rs113379006	T	C	-0.163	0.036	7.21e-06	0.026	0.012	0.04	20.78
Sellimonas	rs13417181	T	C	0.167	0.034	7.62e-07	0.006	0.011	0.55	24.34
Sellimonas	rs17657328	C	T	0.115	0.025	8.25e-06	0.005	0.01	0.59	20.41
Sellimonas	rs2016057	A	C	-0.126	0.026	1.03e-06	-0.02	0.01	0.04	24.15
Sellimonas	rs2187447	A	C	0.243	0.053	3.98e-06	-0.037	0.02	0.06	21.29
Sellimonas	rs2371572	A	C	0.127	0.025	4.46e-07	0.008	0.009	0.38	25.77
Sellimonas	rs41816	A	G	0.132	0.029	8.39e-06	0.001	0.01	0.9	20.63
Sellimonas	rs553697	T	C	-0.154	0.034	6.13e-06	0.007	0.012	0.54	20.56
Sellimonas	rs56203279	T	C	-0.124	0.027	3.72e-06	-0.009	0.01	0.34	21.25
Senegalimassilia	rs10036909	C	T	0.186	0.04	8.05e-06	-0.006	0.023	0.79	21.42
Senegalimassilia	rs11787826	C	A	0.081	0.017	2.63e-06	-0.013	0.009	0.18	22.58
Senegalimassilia	rs1990708	A	C	-0.11	0.025	8.91e-06	0.003	0.017	0.85	19.57
Senegalimassilia	rs2017373	C	T	0.078	0.018	9.5e-06	-0.009	0.01	0.37	19.57
Senegalimassilia	rs7225245	G	A	0.079	0.017	4.18e-06	0.009	0.009	0.36	21.58
Slackia	rs10409783	A	G	0.095	0.021	7.7e-06	-0.002	0.01	0.88	20.26
Slackia	rs12440440	A	G	0.09	0.019	2.63e-06	-0.002	0.01	0.83	22.4
Slackia	rs16894137	C	T	-0.123	0.026	2.71e-06	-0.021	0.014	0.12	21.79
Slackia	rs35156985	T	C	-0.156	0.035	8.06e-06	-0.005	0.023	0.84	20.01
Slackia	rs4492265	A	G	-0.091	0.019	2.41e-06	-0.003	0.01	0.77	22.33
Slackia	rs8901	C	T	0.093	0.019	6.07e-07	-0.02	0.01	0.05	25.03
Streptococcus	rs10028567	C	T	-0.092	0.019	7.3e-06	-0.01	0.014	0.47	23.05
Streptococcus	rs10448310	A	G	-0.052	0.011	3.31e-06	-0.008	0.01	0.43	21.65
Streptococcus	rs11110281	T	C	-0.138	0.023	2.58e-09	0.031	0.022	0.15	36.57
Streptococcus	rs11720390	G	A	0.107	0.023	3.59e-06	-0.043	0.019	0.03	22.01
Streptococcus	rs11764382	A	G	-0.07	0.014	1.29e-06	0	0.013	0.98	23.42
Streptococcus	rs17708276	A	G	-0.079	0.017	3.04e-06	0.008	0.015	0.58	21.65
Streptococcus	rs1918540	G	A	0.06	0.013	2.44e-06	-0.011	0.012	0.37	21.66
Streptococcus	rs2370083	G	T	-0.082	0.019	9.75e-06	0.009	0.019	0.64	19.32
Streptococcus	rs57646748	G	A	-0.091	0.02	5.48e-06	0.009	0.024	0.71	20.53
Streptococcus	rs6806351	T	C	-0.063	0.014	4.94e-06	-0.001	0.011	0.9	21.51
Streptococcus	rs71481756	T	G	0.093	0.021	6.51e-06	-0.008	0.019	0.66	20.05
Streptococcus	rs77558518	A	G	-0.104	0.023	4.71e-06	-0.022	0.016	0.16	20.5
Streptococcus	rs7916711	A	G	0.103	0.022	2.72e-06	-0.035	0.013	0.01	22.41
Streptococcus	rs8191642	G	A	-0.06	0.014	8.09e-06	0.003	0.013	0.82	19.53
Subdoligranulum	rs10065321	T	C	-0.051	0.011	2.1e-06	0.003	0.009	0.78	22.5
Subdoligranulum	rs10497836	C	T	-0.052	0.012	8.38e-06	-0.012	0.011	0.27	19.49
Subdoligranulum	rs1667315	G	A	0.049	0.011	6.72e-06	0.004	0.009	0.7	20.37
Subdoligranulum	rs2114677	C	T	-0.104	0.023	2.72e-06	0.005	0.015	0.74	20.37
Subdoligranulum	rs2171249	C	T	0.107	0.023	4.51e-06	0.012	0.018	0.49	20.95
Subdoligranulum	rs35940633	G	A	-0.051	0.011	4.22e-06	-0.008	0.01	0.41	21.58
Subdoligranulum	rs3761728	T	G	-0.054	0.012	3.87e-06	0.007	0.011	0.49	20.9
Subdoligranulum	rs4347804	A	G	0.166	0.036	2.18e-06	0.025	0.026	0.34	21.58
Subdoligranulum	rs6555306	T	C	-0.074	0.016	2.81e-06	-0.002	0.013	0.88	22.7
Subdoligranulum	rs75158211	T	C	-0.072	0.016	7.52e-06	-0.01	0.013	0.44	20.62
Subdoligranulum	rs76528319	G	T	-0.143	0.031	7.41e-06	0.032	0.017	0.05	21.27
Sutterella	rs1145877	A	G	-0.074	0.016	7.2e-06	0.002	0.013	0.89	20.51
Sutterella	rs11591622	T	G	-0.069	0.015	6.5e-06	0.005	0.013	0.68	20.68
Sutterella	rs13173038	A	G	-0.072	0.015	2.73e-06	0	0.011	0.99	22.43
Sutterella	rs143438747	T	C	-0.146	0.031	3.28e-06	-0.02	0.018	0.25	22.57
Sutterella	rs2050185	G	A	0.058	0.013	7.97e-06	-0.008	0.01	0.39	19.95
Sutterella	rs2321387	G	A	-0.059	0.012	1.87e-06	-0.008	0.009	0.38	22.67
Sutterella	rs2613606	C	T	-0.056	0.012	7.2e-06	-0.01	0.009	0.28	20.12
Sutterella	rs607327	C	T	0.058	0.013	6.63e-06	-0.003	0.01	0.72	20.08
Sutterella	rs62501473	G	A	0.069	0.015	5.52e-06	-0.012	0.011	0.26	21.59
Sutterella	rs7499539	A	G	0.062	0.013	2.36e-06	0.005	0.011	0.63	22.22
Sutterella	rs7638039	T	C	0.065	0.014	8.66e-06	0.005	0.011	0.62	20.13
Sutterella	rs9350083	T	G	-0.059	0.013	8.23e-06	0.006	0.01	0.54	19.61
Terrisporobacter	rs1883097	C	T	0.226	0.045	4.16e-07	0.023	0.024	0.34	24.8
Terrisporobacter	rs2569953	A	C	-0.078	0.017	8.95e-06	0.008	0.009	0.42	19.72
Terrisporobacter	rs2872237	C	A	-0.081	0.018	3.97e-06	-0.003	0.009	0.74	21.43
Terrisporobacter	rs58405430	G	T	0.135	0.03	7.94e-06	-0.022	0.02	0.26	19.98
Terrisporobacter	rs7184125	T	C	0.091	0.021	8.48e-06	-0.011	0.01	0.29	19.72
Turicibacter	rs11054680	T	C	-0.105	0.023	2.31e-06	-0.001	0.012	0.92	21.29
Turicibacter	rs11666533	C	T	-0.112	0.025	7.37e-06	-0.019	0.017	0.26	20.21
Turicibacter	rs149744580	A	G	0.17	0.032	7.01e-08	0.009	0.021	0.66	29
Turicibacter	rs2834977	T	C	-0.096	0.021	3.96e-06	-0.015	0.013	0.26	21.25
Turicibacter	rs2952020	G	A	-0.076	0.017	5.63e-06	-0.007	0.011	0.49	20.97
Turicibacter	rs3734633	G	A	-0.121	0.027	5.32e-06	0.026	0.02	0.19	20.32
Turicibacter	rs4869133	G	A	0.131	0.027	2.55e-06	0	0.012	0.99	23.27
Turicibacter	rs55756211	T	C	-0.115	0.024	2.81e-06	0.026	0.018	0.14	22.87
Turicibacter	rs7199484	G	A	-0.073	0.016	5.77e-06	-0.008	0.01	0.45	20.85
Tyzzerella 3	rs10898797	C	T	0.122	0.027	8.85e-06	-0.027	0.015	0.07	19.85
Tyzzerella 3	rs112102233	A	G	-0.216	0.048	6.18e-06	0.036	0.022	0.1	20.52
Tyzzerella 3	rs1232220	G	T	-0.144	0.032	7.91e-06	0.016	0.015	0.31	20.43
Tyzzerella 3	rs17706273	T	C	-0.14	0.027	5.88e-07	-0.008	0.017	0.64	26.11
Tyzzerella 3	rs191093	G	A	0.159	0.035	6.76e-06	0.004	0.015	0.81	20.26
Tyzzerella 3	rs4904512	T	C	-0.117	0.025	3.09e-06	-0.013	0.014	0.34	21.91
Tyzzerella 3	rs55799124	A	G	-0.114	0.024	1.34e-06	0	0.011	0.99	22.97
Tyzzerella 3	rs67476743	T	G	0.132	0.022	3.74e-09	0.008	0.01	0.44	35.42
Tyzzerella 3	rs7019909	T	C	0.144	0.03	1.76e-06	0.01	0.014	0.49	22.84
Tyzzerella 3	rs7333521	T	C	-0.207	0.045	4.88e-06	-0.018	0.026	0.49	20.91
Tyzzerella 3	rs75091807	G	T	-0.185	0.038	1.71e-06	-0.016	0.019	0.42	23.32
Tyzzerella 3	rs7561370	T	C	0.131	0.029	1.52e-06	-0.006	0.013	0.64	21.05
Veillonella	rs1882878	A	G	-0.077	0.016	2.98e-06	-0.003	0.01	0.78	22.01
Veillonella	rs2013594	T	C	-0.072	0.016	3.42e-06	0.003	0.009	0.77	21.58
Veillonella	rs62376424	C	T	-0.076	0.016	3.65e-06	-0.004	0.01	0.66	21.73
Veillonella	rs6656807	A	G	0.07	0.015	5.5e-06	0.007	0.01	0.48	20.85
Veillonella	rs742016	A	G	-0.069	0.015	4.66e-06	0.003	0.01	0.77	21.14
Victivallis	rs11899949	G	A	0.131	0.028	2.77e-06	0	0.01	0.97	22.34
Victivallis	rs12512543	A	C	-0.178	0.037	2.54e-06	-0.025	0.017	0.14	22.62
Victivallis	rs173120	T	C	0.134	0.029	7.65e-06	0.012	0.012	0.32	21.27
Victivallis	rs1882775	A	G	-0.138	0.031	8.73e-06	-0.019	0.012	0.11	19.55
Victivallis	rs2546432	T	C	-0.111	0.025	9.93e-06	-0.007	0.009	0.46	19.7
Victivallis	rs342302	A	G	-0.153	0.035	8.16e-06	0.009	0.013	0.49	18.88
Victivallis	rs4764863	G	A	0.122	0.025	8.22e-07	-0.003	0.009	0.72	24.41
Victivallis	rs4895919	T	C	-0.117	0.025	2.75e-06	-0.004	0.009	0.64	22.31
Victivallis	rs56349194	A	G	-0.159	0.032	6.26e-07	0.018	0.014	0.19	25.28
Victivallis	rs7374366	G	A	-0.182	0.041	7.23e-06	-0.017	0.014	0.22	20.25
Victivallis	rs911666	T	C	-0.119	0.026	7.65e-06	-0.012	0.01	0.25	20.3
MR, Mendelian randomization; GM, gut microbiota; POI, primary ovarian insufficiency; SNP, single nucleotide polymorphism; SE, standard error.

## Sheet: sheet2
Table S2 Full result of MR estimates (GM on POI).
Bacterial taxa (exposure)	MR method	No. of SNP	OR(95%CI)	P-value
Actinomyces	Inverse variance weighted	7	0.54(0.29-1.01）	0.05
Actinomyces	cML-MA-BIC	7	0.54(0.28-1.02）	0.06
Actinomyces	Maximum likelihood	7	0.53(0.28-1.01）	0.05
Actinomyces	MR Egger	7	0.2(0.04-0.92）	0.09
Actinomyces	Weighted median	7	0.56(0.25-1.28）	0.17
Adlercreutzia	Inverse variance weighted	8	3.01(1.37-6.6）	0.0059
Adlercreutzia	cML-MA-BIC	8	3.34(2.56-7.04）	0.0015
Adlercreutzia	Maximum likelihood	8	3.22(1.56-6.63）	0.0016
Adlercreutzia	MR Egger	8	0.14(6.86E-03-2.79）	0.24
Adlercreutzia	Weighted median	8	2.46(0.98-6.23）	0.06
Akkermansia	Inverse variance weighted	12	0.95(0.47-1.88）	0.87
Akkermansia	cML-MA-BIC	12	0.9(0.46-1.76）	0.76
Akkermansia	Maximum likelihood	12	0.95(0.5-1.79）	0.86
Akkermansia	MR Egger	12	0.59(0.05-7.08）	0.68
Akkermansia	Weighted median	12	1.02(0.42-2.47）	0.96
Alistipes	Inverse variance weighted	12	0.76(0.27-2.14）	0.6
Alistipes	cML-MA-BIC	12	0.77(0.31-1.89）	0.57
Alistipes	Maximum likelihood	12	0.75(0.31-1.79）	0.51
Alistipes	MR Egger	12	53.52(0.65-4.41E+03）	0.11
Alistipes	Weighted median	12	1.25(0.38-4.06）	0.72
Allisonella	Inverse variance weighted	8	1.02(0.69-1.52）	0.91
Allisonella	cML-MA-BIC	8	1.02(0.68-1.53）	0.92
Allisonella	Maximum likelihood	8	1.02(0.69-1.53）	0.91
Allisonella	MR Egger	8	2.97(0.2-43.8）	0.46
Allisonella	Weighted median	8	0.99(0.6-1.64）	0.96
Alloprevotella	Inverse variance weighted	5	0.81(0.49-1.34）	0.41
Alloprevotella	cML-MA-BIC	5	0.8(0.47-1.35）	0.4
Alloprevotella	Maximum likelihood	5	0.8(0.48-1.35）	0.41
Alloprevotella	MR Egger	5	1.31(0.02-104.16）	0.91
Alloprevotella	Weighted median	5	0.79(0.4-1.56）	0.49
Anaerofilum	Inverse variance weighted	10	1.02(0.63-1.67）	0.93
Anaerofilum	cML-MA-BIC	10	1.02(0.63-1.63）	0.94
Anaerofilum	Maximum likelihood	10	1.02(0.64-1.64）	0.92
Anaerofilum	MR Egger	10	0.58(0.04-9.53）	0.71
Anaerofilum	Weighted median	10	0.94(0.49-1.77）	0.84
Anaerostipes	Inverse variance weighted	13	0.99(0.47-2.1）	0.98
Anaerostipes	cML-MA-BIC	13	1(0.46-2.16）	1
Anaerostipes	Maximum likelihood	13	0.99(0.46-2.13）	0.98
Anaerostipes	MR Egger	13	1.02(0.07-15.53）	0.99
Anaerostipes	Weighted median	13	1.22(0.43-3.5）	0.71
Anaerotruncus	Inverse variance weighted	13	0.99(0.43-2.26）	0.98
Anaerotruncus	cML-MA-BIC	13	0.92(0.41-2.07）	0.84
Anaerotruncus	Maximum likelihood	13	0.99(0.47-2.1）	0.98
Anaerotruncus	MR Egger	13	3.88(0.36-41.87）	0.29
Anaerotruncus	Weighted median	13	1.12(0.4-3.14）	0.83
Bacteroides	Inverse variance weighted	8	1.8(0.65-5）	0.26
Bacteroides	cML-MA-BIC	8	1.87(0.73-4.8）	0.19
Bacteroides	Maximum likelihood	8	1.85(0.72-4.72）	0.2
Bacteroides	MR Egger	8	4.57(1.42E-02-1.47E+03）	0.62
Bacteroides	Weighted median	8	2.01(0.54-7.57）	0.3
Barnesiella	Inverse variance weighted	12	0.81(0.4-1.64）	0.56
Barnesiella	cML-MA-BIC	12	0.8(0.39-1.65）	0.55
Barnesiella	Maximum likelihood	12	0.81(0.39-1.65）	0.56
Barnesiella	MR Egger	12	0.07(3.96E-03-1.23）	0.1
Barnesiella	Weighted median	12	0.92(0.35-2.44）	0.87
Bifidobacterium	Inverse variance weighted	19	1(0.62-1.6）	0.99
Bifidobacterium	cML-MA-BIC	19	0.99(0.62-1.6）	0.98
Bifidobacterium	Maximum likelihood	19	1(0.62-1.6）	0.99
Bifidobacterium	MR Egger	19	1.65(0.45-6.07）	0.46
Bifidobacterium	Weighted median	19	0.91(0.49-1.7）	0.76
Bilophila	Inverse variance weighted	13	1.58(0.72-3.49）	0.25
Bilophila	cML-MA-BIC	13	1.7(0.83-3.49）	0.15
Bilophila	Maximum likelihood	13	1.63(0.81-3.25）	0.17
Bilophila	MR Egger	13	0.64(1.14E-02-35.41）	0.83
Bilophila	Weighted median	13	2.58(1-6.7）	0.05
Blautia	Inverse variance weighted	12	1.18(0.51-2.75）	0.7
Blautia	cML-MA-BIC	12	1.17(0.51-2.66）	0.71
Blautia	Maximum likelihood	12	1.19(0.53-2.68）	0.67
Blautia	MR Egger	12	2.06(0.22-19.23）	0.54
Blautia	Weighted median	12	1.49(0.49-4.51）	0.48
Butyricicoccus	Inverse variance weighted	8	0.85(0.38-1.93）	0.7
Butyricicoccus	cML-MA-BIC	8	0.82(0.35-1.96）	0.66
Butyricicoccus	Maximum likelihood	8	0.85(0.37-1.96）	0.7
Butyricicoccus	MR Egger	8	2.56(0.52-12.58）	0.29
Butyricicoccus	Weighted median	8	0.71(0.24-2.09）	0.53
Butyricimonas	Inverse variance weighted	13	0.94(0.5-1.79）	0.86
Butyricimonas	cML-MA-BIC	13	0.92(0.48-1.77）	0.81
Butyricimonas	Maximum likelihood	13	0.94(0.5-1.78）	0.85
Butyricimonas	MR Egger	13	3.01(0.31-28.91）	0.36
Butyricimonas	Weighted median	13	0.66(0.28-1.54）	0.34
Butyrivibrio	Inverse variance weighted	15	1.08(0.8-42.65）	0.6
Butyrivibrio	cML-MA-BIC	15	1.09(0.8-41.65）	0.58
Butyrivibrio	Maximum likelihood	15	1.09(0.8-43.65）	0.59
Butyrivibrio	MR Egger	15	1.37(0.37-44.65）	0.64
Butyrivibrio	Weighted median	15	0.95(0.64-45.65）	0.81
Candidatus Soleaferrea	Inverse variance weighted	9	1.01(0.53-1.91）	0.98
Candidatus Soleaferrea	cML-MA-BIC	9	0.98(0.56-1.73）	0.95
Candidatus Soleaferrea	Maximum likelihood	9	1.01(0.58-1.74）	0.98
Candidatus Soleaferrea	MR Egger	9	0.17(1.79e-04-153.38）	0.62
Candidatus Soleaferrea	Weighted median	9	0.86(0.4-1.88）	0.71
Catenibacterium	Inverse variance weighted	4	1.3(0.72-2.37）	0.39
Catenibacterium	cML-MA-BIC	4	1.3(0.7-2.4）	0.41
Catenibacterium	Maximum likelihood	4	1.31(0.71-2.4）	0.39
Catenibacterium	MR Egger	4	46.89(0.03-8.48E+04）	0.42
Catenibacterium	Weighted median	4	1.11(0.57-2.18）	0.75
Christensenellaceae (R7 group)	Inverse variance weighted	8	1.5(0.57-3.96）	0.41
Christensenellaceae (R7 group)	cML-MA-BIC	8	1.51(0.57-4.04）	0.41
Christensenellaceae (R7 group)	Maximum likelihood	8	1.51(0.57-4.02）	0.41
Christensenellaceae (R7 group)	MR Egger	8	0.66(0.02-20.07）	0.82
Christensenellaceae (R7 group)	Weighted median	8	1.9(0.57-6.34）	0.3
Clostridium (innocuum group)	Inverse variance weighted	8	0.97(0.62-1.51）	0.89
Clostridium (innocuum group)	cML-MA-BIC	8	0.96(0.61-1.52）	0.87
Clostridium (innocuum group)	Maximum likelihood	8	0.97(0.62-1.52）	0.89
Clostridium (innocuum group)	MR Egger	8	0.49(0.05-4.6）	0.55
Clostridium (innocuum group)	Weighted median	8	0.88(0.48-1.61）	0.68
Clostridiumsensustricto 1	Inverse variance weighted	6	0.7(0.28-1.72）	0.43
Clostridiumsensustricto 1	cML-MA-BIC	6	0.67(0.29-1.54）	0.35
Clostridiumsensustricto 1	Maximum likelihood	6	0.69(0.3-1.55）	0.36
Clostridiumsensustricto 1	MR Egger	6	0.18(0.02-1.91）	0.23
Clostridiumsensustricto 1	Weighted median	6	0.73(0.25-2.13）	0.57
Collinsella	Inverse variance weighted	10	1.75(0.76-12.65）	0.19
Collinsella	cML-MA-BIC	10	1.77(0.74-11.65）	0.2
Collinsella	Maximum likelihood	10	1.79(0.76-13.65）	0.18
Collinsella	MR Egger	10	12.45(0.48-14.65）	0.17
Collinsella	Weighted median	10	1.54(0.49-15.65）	0.46
Coprobacter	Inverse variance weighted	11	1.14(0.68-1.91）	0.62
Coprobacter	cML-MA-BIC	11	1.17(0.69-1.99）	0.56
Coprobacter	Maximum likelihood	11	1.15(0.69-1.93）	0.6
Coprobacter	MR Egger	11	0.98(0.12-8.13）	0.99
Coprobacter	Weighted median	11	1.2(0.59-2.47）	0.61
Coprococcus 1	Inverse variance weighted	12	0.78(0.38-1.58）	0.49
Coprococcus 1	cML-MA-BIC	12	0.71(0.33-1.51）	0.37
Coprococcus 1	Maximum likelihood	12	0.77(0.38-1.56）	0.47
Coprococcus 1	MR Egger	12	0.45(0.07-2.89）	0.42
Coprococcus 1	Weighted median	12	0.54(0.2-1.42）	0.21
Coprococcus 2	Inverse variance weighted	9	0.85(0.31-2.32）	0.74
Coprococcus 2	cML-MA-BIC	9	0.74(0.32-1.69）	0.47
Coprococcus 2	Maximum likelihood	9	0.84(0.4-1.77）	0.64
Coprococcus 2	MR Egger	9	0.02(1.22E-04-4.52）	0.2
Coprococcus 2	Weighted median	9	0.91(0.32-2.57）	0.85
Coprococcus 3	Inverse variance weighted	10	0.61(0.27-1.42）	0.25
Coprococcus 3	cML-MA-BIC	10	0.6(0.25-1.41）	0.24
Coprococcus 3	Maximum likelihood	10	0.61(0.26-1.44）	0.26
Coprococcus 3	MR Egger	10	0.51(2.47E-03-105.78）	0.81
Coprococcus 3	Weighted median	10	0.78(0.23-2.58）	0.68
Defluviitaleaceae (UCG011)	Inverse variance weighted	10	0.87(0.4-1.88）	0.72
Defluviitaleaceae (UCG011)	cML-MA-BIC	10	0.92(0.47-1.8）	0.81
Defluviitaleaceae (UCG011)	Maximum likelihood	10	0.87(0.46-1.65）	0.67
Defluviitaleaceae (UCG011)	MR Egger	10	1.03(0.04-23.85）	0.99
Defluviitaleaceae (UCG011)	Weighted median	10	0.64(0.27-1.54）	0.32
Desulfovibrio	Inverse variance weighted	11	0.9(0.49-2.65）	0.72
Desulfovibrio	cML-MA-BIC	11	0.88(0.47-1.65）	0.68
Desulfovibrio	Maximum likelihood	11	0.89(0.48-3.65）	0.72
Desulfovibrio	MR Egger	11	1.77(0.29-4.65）	0.55
Desulfovibrio	Weighted median	11	0.87(0.38-5.65）	0.74
Dialister	Inverse variance weighted	11	0.83(0.42-1.64）	0.6
Dialister	cML-MA-BIC	11	0.83(0.42-1.66）	0.6
Dialister	Maximum likelihood	11	0.83(0.42-1.64）	0.59
Dialister	MR Egger	11	0.11(6.78E-03-1.67）	0.15
Dialister	Weighted median	11	1.06(0.42-2.69）	0.89
Dorea	Inverse variance weighted	11	0.93(0.44-1.98）	0.86
Dorea	cML-MA-BIC	11	0.89(0.41-1.96）	0.78
Dorea	Maximum likelihood	11	0.93(0.44-2）	0.86
Dorea	MR Egger	11	1.58(0.26-9.83）	0.63
Dorea	Weighted median	11	0.82(0.29-2.3）	0.71
Eggerthella	Inverse variance weighted	9	0.87(0.53-1.43）	0.59
Eggerthella	cML-MA-BIC	9	0.87(0.53-1.44）	0.6
Eggerthella	Maximum likelihood	9	0.87(0.53-1.43）	0.59
Eggerthella	MR Egger	9	1.31(0.14-12）	0.82
Eggerthella	Weighted median	9	0.76(0.39-1.47）	0.41
Eisenbergiella	Inverse variance weighted	11	0.64(0.4-1.02）	0.06
Eisenbergiella	cML-MA-BIC	11	0.64(0.4-1.05）	0.07
Eisenbergiella	Maximum likelihood	11	0.63(0.39-1.02）	0.06
Eisenbergiella	MR Egger	11	0.87(0.03-26.79）	0.94
Eisenbergiella	Weighted median	11	0.61(0.33-1.12）	0.11
Enterorhabdus	Inverse variance weighted	6	0.93(0.45-1.94）	0.85
Enterorhabdus	cML-MA-BIC	6	0.92(0.43-1.94）	0.82
Enterorhabdus	Maximum likelihood	6	0.93(0.44-1.95）	0.84
Enterorhabdus	MR Egger	6	0.41(0.06-2.79）	0.41
Enterorhabdus	Weighted median	6	0.87(0.34-2.24）	0.78
Erysipelatoclostridium	Inverse variance weighted	16	1.13(0.56-2.29）	0.73
Erysipelatoclostridium	cML-MA-BIC	16	1.29(0.72-2.3）	0.39
Erysipelatoclostridium	Maximum likelihood	16	1.14(0.67-1.92）	0.63
Erysipelatoclostridium	MR Egger	16	4.41(0.26-75.34）	0.32
Erysipelatoclostridium	Weighted median	16	1.04(0.5-2.17）	0.92
Erysipelotrichaceae (UCG003)	Inverse variance weighted	17	0.81(0.46-1.42）	0.47
Erysipelotrichaceae (UCG003)	cML-MA-BIC	17	0.8(0.45-1.42）	0.45
Erysipelotrichaceae (UCG003)	Maximum likelihood	17	0.82(0.46-1.45）	0.49
Erysipelotrichaceae (UCG003)	MR Egger	17	2.11(0.44-10.16）	0.37
Erysipelotrichaceae (UCG003)	Weighted median	17	0.7(0.32-1.52）	0.37
Escherichia Shigella	Inverse variance weighted	10	0.59(0.28-1.25）	0.17
Escherichia Shigella	cML-MA-BIC	10	0.58(0.27-1.25）	0.16
Escherichia Shigella	Maximum likelihood	10	0.59(0.28-1.26）	0.17
Escherichia Shigella	MR Egger	10	0.85(0.08-8.62）	0.9
Escherichia Shigella	Weighted median	10	0.51(0.19-1.36）	0.18
Eubacterium (brachy group)	Inverse variance weighted	10	1.07(0.7-1.62）	0.77
Eubacterium (brachy group)	cML-MA-BIC	10	1.07(0.7-1.65）	0.74
Eubacterium (brachy group)	Maximum likelihood	10	1.07(0.7-1.63）	0.76
Eubacterium (brachy group)	MR Egger	10	2.35(0.44-12.54）	0.35
Eubacterium (brachy group)	Weighted median	10	1.06(0.64-1.77）	0.82
Eubacterium (coprostanoligenes group)	Inverse variance weighted	12	0.56(0.26-1.24）	0.15
Eubacterium (coprostanoligenes group)	cML-MA-BIC	12	0.56(0.25-1.25）	0.16
Eubacterium (coprostanoligenes group)	Maximum likelihood	12	0.56(0.25-1.24）	0.15
Eubacterium (coprostanoligenes group)	MR Egger	12	3.67(0.19-69.58）	0.41
Eubacterium (coprostanoligenes group)	Weighted median	12	0.47(0.16-1.41）	0.18
Eubacterium (eligens group)	Inverse variance weighted	7	0.82(0.2-3.45）	0.79
Eubacterium (eligens group)	cML-MA-BIC	7	0.69(0.22-2.14）	0.52
Eubacterium (eligens group)	Maximum likelihood	7	0.8(0.3-2.16）	0.66
Eubacterium (eligens group)	MR Egger	7	17.72(0.14-2.19E+03）	0.3
Eubacterium (eligens group)	Weighted median	7	0.63(0.15-2.71）	0.54
Eubacterium (fissicatena group)	Inverse variance weighted	9	0.74(0.48-1.16）	0.19
Eubacterium (fissicatena group)	cML-MA-BIC	9	0.73(0.46-1.16）	0.18
Eubacterium (fissicatena group)	Maximum likelihood	9	0.75(0.48-1.17）	0.21
Eubacterium (fissicatena group)	MR Egger	9	0.74(0.07-7.44）	0.81
Eubacterium (fissicatena group)	Weighted median	9	0.66(0.35-1.21）	0.18
Eubacterium (hallii group)	Inverse variance weighted	14	0.49(0.26-0.9）	0.022
Eubacterium (hallii group)	cML-MA-BIC	14	0.47(0.25-0.89）	0.021
Eubacterium (hallii group)	Maximum likelihood	14	0.48(0.25-0.9）	0.022
Eubacterium (hallii group)	MR Egger	14	0.52(0.14-1.86）	0.33
Eubacterium (hallii group)	Weighted median	14	0.56(0.24-1.33）	0.19
Eubacterium (nodatum group)	Inverse variance weighted	11	1.02(0.71-1.47）	0.9
Eubacterium (nodatum group)	cML-MA-BIC	11	1.02(0.7-1.48）	0.92
Eubacterium (nodatum group)	Maximum likelihood	11	1.03(0.71-1.48）	0.89
Eubacterium (nodatum group)	MR Egger	11	0.94(0.18-4.78）	0.94
Eubacterium (nodatum group)	Weighted median	11	1.02(0.63-1.67）	0.93
Eubacterium (oxidoreducens group)	Inverse variance weighted	5	0.73(0.38-1.43）	0.36
Eubacterium (oxidoreducens group)	cML-MA-BIC	5	0.72(0.37-1.43）	0.35
Eubacterium (oxidoreducens group)	Maximum likelihood	5	0.73(0.37-1.43）	0.36
Eubacterium (oxidoreducens group)	MR Egger	5	0.24(0.02-2.81）	0.34
Eubacterium (oxidoreducens group)	Weighted median	5	0.75(0.33-1.7）	0.49
Eubacterium (rectale group)	Inverse variance weighted	9	1.75(0.73-4.19）	0.21
Eubacterium (rectale group)	cML-MA-BIC	9	1.78(0.73-4.32）	0.2
Eubacterium (rectale group)	Maximum likelihood	9	1.77(0.73-4.3）	0.2
Eubacterium (rectale group)	MR Egger	9	2.92(0.11-77.83）	0.54
Eubacterium (rectale group)	Weighted median	9	1.85(0.58-5.86）	0.3
Eubacterium (ruminantium group)	Inverse variance weighted	18	1.16(0.75-1.78）	0.51
Eubacterium (ruminantium group)	cML-MA-BIC	18	1.15(0.75-1.75）	0.53
Eubacterium (ruminantium group)	Maximum likelihood	18	1.17(0.77-1.76）	0.47
Eubacterium (ruminantium group)	MR Egger	18	0.99(0.22-4.41）	0.99
Eubacterium (ruminantium group)	Weighted median	18	1.07(0.6-1.9）	0.82
Eubacterium (ventriosum group)	Inverse variance weighted	15	0.51(0.27-0.97）	0.04
Eubacterium (ventriosum group)	cML-MA-BIC	15	0.5(0.26-0.98）	0.044
Eubacterium (ventriosum group)	Maximum likelihood	15	0.51(0.26-0.99）	0.047
Eubacterium (ventriosum group)	MR Egger	15	0.66(0.04-11.77）	0.78
Eubacterium (ventriosum group)	Weighted median	15	0.61(0.26-1.44）	0.26
Eubacterium (xylanophilum group)	Inverse variance weighted	9	0.7(0.3-1.65）	0.42
Eubacterium (xylanophilum group)	cML-MA-BIC	9	0.66(0.31-1.41）	0.28
Eubacterium (xylanophilum group)	Maximum likelihood	9	0.69(0.33-1.43）	0.32
Eubacterium (xylanophilum group)	MR Egger	9	0.16(1.35E-02-1.79）	0.18
Eubacterium (xylanophilum group)	Weighted median	9	0.63(0.23-1.73）	0.37
Faecalibacterium	Inverse variance weighted	10	1.03(0.47-2.23）	0.95
Faecalibacterium	cML-MA-BIC	10	0.97(0.46-2.03）	0.93
Faecalibacterium	Maximum likelihood	10	1.03(0.52-2.05）	0.93
Faecalibacterium	MR Egger	10	1.38(0.28-6.77）	0.7
Faecalibacterium	Weighted median	10	0.92(0.35-2.43）	0.87
Family XIII (AD3011 group)	Inverse variance weighted	13	0.87(0.39-1.92）	0.72
Family XIII (AD3011 group)	cML-MA-BIC	13	0.89(0.43-1.83）	0.75
Family XIII (AD3011 group)	Maximum likelihood	13	0.87(0.43-1.73）	0.68
Family XIII (AD3011 group)	MR Egger	13	9.22(0.23-368.23）	0.26
Family XIII (AD3011 group)	Weighted median	13	0.68(0.25-1.81）	0.44
Family XIII (UCG001)	Inverse variance weighted	8	0.65(0.28-1.5）	0.31
Family XIII (UCG001)	cML-MA-BIC	8	0.67(0.29-1.55）	0.35
Family XIII (UCG001)	Maximum likelihood	8	0.63(0.28-1.42）	0.27
Family XIII (UCG001)	MR Egger	8	3.85(0.34-42.95）	0.32
Family XIII (UCG001)	Weighted median	8	0.61(0.21-1.73）	0.35
Flavonifractor	Inverse variance weighted	6	2.06(0.87-4.87）	0.1
Flavonifractor	cML-MA-BIC	6	2.09(0.86-5.1）	0.1
Flavonifractor	Maximum likelihood	6	2.1(0.87-5.11）	0.1
Flavonifractor	MR Egger	6	1.47(0.04-54.68）	0.84
Flavonifractor	Weighted median	6	1.51(0.52-4.4）	0.45
Fusicatenibacter	Inverse variance weighted	19	1.11(0.59-7.65）	0.74
Fusicatenibacter	cML-MA-BIC	19	1.1(0.58-6.65）	0.76
Fusicatenibacter	Maximum likelihood	19	1.12(0.59-8.65）	0.74
Fusicatenibacter	MR Egger	19	1.04(0.1-9.65）	0.98
Fusicatenibacter	Weighted median	19	0.87(0.37-10.65）	0.76
Gordonibacter	Inverse variance weighted	11	1.12(0.71-1.76）	0.63
Gordonibacter	cML-MA-BIC	11	1.1(0.73-1.65）	0.64
Gordonibacter	Maximum likelihood	11	1.13(0.76-1.66）	0.55
Gordonibacter	MR Egger	11	0.26(0.04-1.47）	0.16
Gordonibacter	Weighted median	11	0.93(0.52-1.64）	0.8
Haemophilus	Inverse variance weighted	9	1.22(0.62-2.44）	0.56
Haemophilus	cML-MA-BIC	9	1.29(0.7-2.4）	0.41
Haemophilus	Maximum likelihood	9	1.23(0.69-2.21）	0.48
Haemophilus	MR Egger	9	1.44(0.28-7.38）	0.68
Haemophilus	Weighted median	9	2.59(1.13-5.97）	0.025
Holdemanella	Inverse variance weighted	11	1(0.62-1.63）	1
Holdemanella	cML-MA-BIC	11	0.99(0.6-1.63）	0.96
Holdemanella	Maximum likelihood	11	1(0.61-1.64）	1
Holdemanella	MR Egger	11	0.86(0.21-3.61）	0.84
Holdemanella	Weighted median	11	0.93(0.47-1.81）	0.82
Holdemania	Inverse variance weighted	14	1.42(0.84-2.38）	0.19
Holdemania	cML-MA-BIC	14	1.4(0.81-2.42）	0.23
Holdemania	Maximum likelihood	14	1.43(0.84-2.44）	0.19
Holdemania	MR Egger	14	2.92(0.63-13.44）	0.19
Holdemania	Weighted median	14	1.12(0.56-2.25）	0.74
Howardella	Inverse variance weighted	9	0.69(0.42-1.11）	0.13
Howardella	cML-MA-BIC	9	0.68(0.44-1.03）	0.07
Howardella	Maximum likelihood	9	0.67(0.44-1.01）	0.06
Howardella	MR Egger	9	1.65(0.24-11.54）	0.63
Howardella	Weighted median	9	0.92(0.51-1.67）	0.79
Hungatella	Inverse variance weighted	5	1.08(0.59-1.97）	0.8
Hungatella	cML-MA-BIC	5	1.07(0.58-1.99）	0.83
Hungatella	Maximum likelihood	5	1.08(0.59-1.99）	0.79
Hungatella	MR Egger	5	2.05(0.05-78.11）	0.72
Hungatella	Weighted median	5	1.05(0.51-2.16）	0.9
Intestinibacter	Inverse variance weighted	15	1.82(1.04-3.2）	0.037
Intestinibacter	cML-MA-BIC	15	1.83(1.02-3.3）	0.044
Intestinibacter	Maximum likelihood	15	1.87(1.05-3.33）	0.033
Intestinibacter	MR Egger	15	4.71(0.75-29.57）	0.12
Intestinibacter	Weighted median	15	1.72(0.75-3.94）	0.2
Intestinimonas	Inverse variance weighted	16	1.6(0.93-2.75）	0.09
Intestinimonas	cML-MA-BIC	16	1.61(0.92-2.81）	0.1
Intestinimonas	Maximum likelihood	16	1.63(0.94-2.82）	0.08
Intestinimonas	MR Egger	16	2.47(0.54-11.28）	0.26
Intestinimonas	Weighted median	16	1.19(0.57-2.49）	0.64
Lachnoclostridium	Inverse variance weighted	13	1.37(0.66-2.86）	0.4
Lachnoclostridium	cML-MA-BIC	13	1.37(0.65-2.9）	0.41
Lachnoclostridium	Maximum likelihood	13	1.39(0.66-2.92）	0.39
Lachnoclostridium	MR Egger	13	0.91(0.07-11.07）	0.94
Lachnoclostridium	Weighted median	13	1.45(0.52-4.06）	0.48
Lachnospira	Inverse variance weighted	6	1.59(0.51-17.65）	0.42
Lachnospira	cML-MA-BIC	6	1.62(0.51-16.65）	0.41
Lachnospira	Maximum likelihood	6	1.61(0.51-18.65）	0.42
Lachnospira	MR Egger	6	0.98(1.26E-03-19.65）	1
Lachnospira	Weighted median	6	1.7(0.38-20.65）	0.49
Lachnospiraceae (FCS020 group)	Inverse variance weighted	13	0.75(0.27-2.07）	0.58
Lachnospiraceae (FCS020 group)	cML-MA-BIC	13	1(0.45-2.21）	0.99
Lachnospiraceae (FCS020 group)	Maximum likelihood	13	0.76(0.39-1.47）	0.41
Lachnospiraceae (FCS020 group)	MR Egger	13	0.46(0.03-8.03）	0.6
Lachnospiraceae (FCS020 group)	Weighted median	13	1.15(0.44-3）	0.77
Lachnospiraceae (NC2004 group)	Inverse variance weighted	9	1.08(0.45-2.61）	0.86
Lachnospiraceae (NC2004 group)	cML-MA-BIC	9	0.91(0.49-1.69）	0.77
Lachnospiraceae (NC2004 group)	Maximum likelihood	9	1.09(0.62-1.93）	0.76
Lachnospiraceae (NC2004 group)	MR Egger	9	1.19(0.03-55.9）	0.93
Lachnospiraceae (NC2004 group)	Weighted median	9	1(0.44-2.25）	1
Lachnospiraceae (ND3007 group)	Inverse variance weighted	3	0.42(0.03-5.92）	0.52
Lachnospiraceae (ND3007 group)	cML-MA-BIC	3	0.35(0.06-1.97）	0.23
Lachnospiraceae (ND3007 group)	Maximum likelihood	3	0.38(0.07-1.94）	0.24
Lachnospiraceae (ND3007 group)	MR Egger	3	57.45(4.35E-26-7.58E+28）	0.92
Lachnospiraceae (ND3007 group)	Weighted median	3	0.51(0.05-5.23）	0.57
Lachnospiraceae (NK4A136 group)	Inverse variance weighted	15	0.68(0.38-1.22）	0.2
Lachnospiraceae (NK4A136 group)	cML-MA-BIC	15	0.7(0.38-1.3）	0.26
Lachnospiraceae (NK4A136 group)	Maximum likelihood	15	0.68(0.38-1.24）	0.21
Lachnospiraceae (NK4A136 group)	MR Egger	15	0.29(0.09-0.93）	0.06
Lachnospiraceae (NK4A136 group)	Weighted median	15	0.74(0.3-1.83）	0.52
Lachnospiraceae (UCG001)	Inverse variance weighted	13	1.11(0.65-1.9）	0.71
Lachnospiraceae (UCG001)	cML-MA-BIC	13	1.18(0.66-2.11）	0.59
Lachnospiraceae (UCG001)	Maximum likelihood	13	1.12(0.64-1.93）	0.7
Lachnospiraceae (UCG001)	MR Egger	13	0.43(0.04-4.52）	0.5
Lachnospiraceae (UCG001)	Weighted median	13	1.35(0.64-2.85）	0.42
Lachnospiraceae (UCG004)	Inverse variance weighted	13	1.48(0.73-2.99）	0.27
Lachnospiraceae (UCG004)	cML-MA-BIC	13	1.5(0.73-3.08）	0.27
Lachnospiraceae (UCG004)	Maximum likelihood	13	1.5(0.73-3.09）	0.27
Lachnospiraceae (UCG004)	MR Egger	13	2.05(0.1-41.81）	0.65
Lachnospiraceae (UCG004)	Weighted median	13	1.12(0.42-3.01）	0.82
Lachnospiraceae (UCG008)	Inverse variance weighted	12	1.73(1.08-2.76）	0.023
Lachnospiraceae (UCG008)	cML-MA-BIC	12	1.77(1.09-2.89）	0.022
Lachnospiraceae (UCG008)	Maximum likelihood	12	1.77(1.09-2.87）	0.021
Lachnospiraceae (UCG008)	MR Egger	12	0.67(0.06-7.27）	0.75
Lachnospiraceae (UCG008)	Weighted median	12	1.37(0.72-2.64）	0.34
Lachnospiraceae (UCG010)	Inverse variance weighted	10	1.18(0.55-2.52）	0.67
Lachnospiraceae (UCG010)	cML-MA-BIC	10	1.14(0.51-2.52）	0.75
Lachnospiraceae (UCG010)	Maximum likelihood	10	1.18(0.55-2.57）	0.67
Lachnospiraceae (UCG010)	MR Egger	10	6.35(0.62-64.56）	0.16
Lachnospiraceae (UCG010)	Weighted median	10	0.81(0.31-2.16）	0.68
Lactobacillus	Inverse variance weighted	8	0.93(0.55-1.57）	0.79
Lactobacillus	cML-MA-BIC	8	0.93(0.55-1.58）	0.8
Lactobacillus	Maximum likelihood	8	0.93(0.55-1.57）	0.79
Lactobacillus	MR Egger	8	1.51(0.39-5.78）	0.57
Lactobacillus	Weighted median	8	1.06(0.55-2.06）	0.86
Lactococcus	Inverse variance weighted	8	0.99(0.62-1.59）	0.98
Lactococcus	cML-MA-BIC	8	1(0.62-1.61）	0.99
Lactococcus	Maximum likelihood	8	0.99(0.62-1.6）	0.98
Lactococcus	MR Egger	8	0.63(0.07-5.49）	0.69
Lactococcus	Weighted median	8	1.05(0.58-1.89）	0.88
Marvinbryantia	Inverse variance weighted	11	1.15(0.52-37.65）	0.74
Marvinbryantia	cML-MA-BIC	11	1.17(0.57-36.65）	0.67
Marvinbryantia	Maximum likelihood	11	1.15(0.56-38.65）	0.7
Marvinbryantia	MR Egger	11	0.6(0.03-39.65）	0.75
Marvinbryantia	Weighted median	11	1.2(0.46-40.65）	0.71
Methanobrevibacter	Inverse variance weighted	6	0.99(0.58-1.71）	0.98
Methanobrevibacter	cML-MA-BIC	6	1(0.58-1.72）	0.99
Methanobrevibacter	Maximum likelihood	6	0.99(0.58-1.71）	0.98
Methanobrevibacter	MR Egger	6	1.27(0.17-9.59）	0.83
Methanobrevibacter	Weighted median	6	1.12(0.58-2.17）	0.73
Odoribacter	Inverse variance weighted	7	1.75(0.45-6.77）	0.42
Odoribacter	cML-MA-BIC	7	2.31(0.74-7.17）	0.15
Odoribacter	Maximum likelihood	7	1.79(0.69-4.65）	0.23
Odoribacter	MR Egger	7	0.55(05.98E-03-51.11）	0.81
Odoribacter	Weighted median	7	1.58(0.4-6.29）	0.52
Olsenella	Inverse variance weighted	10	1.09(0.74-1.6）	0.66
Olsenella	cML-MA-BIC	10	1.09(0.74-1.61）	0.67
Olsenella	Maximum likelihood	10	1.09(0.74-1.61）	0.66
Olsenella	MR Egger	10	0.62(0.18-2.1）	0.46
Olsenella	Weighted median	10	1.06(0.64-1.77）	0.82
Oscillibacter	Inverse variance weighted	13	0.89(0.51-1.58）	0.7
Oscillibacter	cML-MA-BIC	13	0.99(0.55-1.76）	0.97
Oscillibacter	Maximum likelihood	13	0.89(0.52-1.52）	0.68
Oscillibacter	MR Egger	13	0.64(0.07-6.13）	0.71
Oscillibacter	Weighted median	13	1.08(0.53-2.19）	0.83
Oscillospira	Inverse variance weighted	9	0.72(0.36-1.45）	0.36
Oscillospira	cML-MA-BIC	9	0.72(0.36-1.44）	0.35
Oscillospira	Maximum likelihood	9	0.72(0.37-1.43）	0.35
Oscillospira	MR Egger	9	1.08(0.04-28.62）	0.97
Oscillospira	Weighted median	9	1.1(0.44-2.73）	0.84
Oxalobacter	Inverse variance weighted	11	0.94(0.54-47.65）	0.82
Oxalobacter	cML-MA-BIC	11	0.87(0.56-46.65）	0.55
Oxalobacter	Maximum likelihood	11	0.94(0.62-48.65）	0.76
Oxalobacter	MR Egger	11	1.61(0.1-49.65）	0.74
Oxalobacter	Weighted median	11	0.89(0.51-1.56）	0.69
Parabacteroides	Inverse variance weighted	5	0.85(0.28-2.61）	0.77
Parabacteroides	cML-MA-BIC	5	0.85(0.27-2.65）	0.78
Parabacteroides	Maximum likelihood	5	0.85(0.27-2.63）	0.77
Parabacteroides	MR Egger	5	0.99(8.91E-04-1.10E+03）	1
Parabacteroides	Weighted median	5	0.88(0.22-3.47）	0.85
Paraprevotella	Inverse variance weighted	13	0.91(0.48-1.73）	0.78
Paraprevotella	cML-MA-BIC	13	1(0.59-1.69）	0.99
Paraprevotella	Maximum likelihood	13	0.91(0.57-1.44）	0.68
Paraprevotella	MR Egger	13	0.6(0.05-7.62）	0.7
Paraprevotella	Weighted median	13	0.82(0.42-1.58）	0.55
Parasutterella	Inverse variance weighted	14	1.56(0.92-2.66）	0.1
Parasutterella	cML-MA-BIC	14	1.59(0.92-2.74）	0.09
Parasutterella	Maximum likelihood	14	1.6(0.93-2.75）	0.09
Parasutterella	MR Egger	14	1.28(0.29-5.58）	0.75
Parasutterella	Weighted median	14	1.86(0.86-4.01）	0.12
Peptococcus	Inverse variance weighted	14	0.74(0.49-27.65）	0.14
Peptococcus	cML-MA-BIC	14	0.73(0.49-26.65）	0.14
Peptococcus	Maximum likelihood	14	0.74(0.5-28.65）	0.15
Peptococcus	MR Egger	14	0.57(0.12-29.65）	0.49
Peptococcus	Weighted median	14	0.76(0.45-30.65）	0.31
Phascolarctobacterium	Inverse variance weighted	9	0.87(0.34-2.24）	0.77
Phascolarctobacterium	cML-MA-BIC	9	1.12(0.48-2.65）	0.79
Phascolarctobacterium	Maximum likelihood	9	0.86(0.41-1.8）	0.69
Phascolarctobacterium	MR Egger	9	1.61(0.02-151）	0.84
Phascolarctobacterium	Weighted median	9	1.2(0.44-3.27）	0.72
Prevotella 7	Inverse variance weighted	11	0.76(0.52-1.11）	0.16
Prevotella 7	cML-MA-BIC	11	0.76(0.52-1.12）	0.17
Prevotella 7	Maximum likelihood	11	0.76(0.52-1.12）	0.17
Prevotella 7	MR Egger	11	0.27(0.03-2.38）	0.27
Prevotella 7	Weighted median	11	0.84(0.51-1.4）	0.5
Prevotella 9	Inverse variance weighted	15	1.15(0.66-2）	0.63
Prevotella 9	cML-MA-BIC	15	1.13(0.67-1.89）	0.65
Prevotella 9	Maximum likelihood	15	1.16(0.7-1.91）	0.57
Prevotella 9	MR Egger	15	0.19(0.05-0.79）	0.04
Prevotella 9	Weighted median	15	0.7(0.34-1.45）	0.34
Rikenellaceae (RC9 gut group)	Inverse variance weighted	12	1.16(0.82-1.65）	0.41
Rikenellaceae (RC9 gut group)	cML-MA-BIC	12	1.19(0.82-1.72）	0.35
Rikenellaceae (RC9 gut group)	Maximum likelihood	12	1.17(0.82-1.67）	0.39
Rikenellaceae (RC9 gut group)	MR Egger	12	1.54(0.16-14.5）	0.72
Rikenellaceae (RC9 gut group)	Weighted median	12	1.33(0.84-2.13）	0.23
Romboutsia	Inverse variance weighted	14	1.28(0.68-2.41）	0.44
Romboutsia	cML-MA-BIC	14	1.37(0.69-2.69）	0.37
Romboutsia	Maximum likelihood	14	1.3(0.68-2.47）	0.43
Romboutsia	MR Egger	14	0.69(0.11-4.55）	0.71
Romboutsia	Weighted median	14	1.39(0.57-3.38）	0.47
Roseburia	Inverse variance weighted	14	0.88(0.43-1.8）	0.72
Roseburia	cML-MA-BIC	14	0.87(0.42-1.81）	0.7
Roseburia	Maximum likelihood	14	0.88(0.42-1.82）	0.73
Roseburia	MR Egger	14	0.65(0.07-5.95）	0.71
Roseburia	Weighted median	14	0.93(0.34-2.52）	0.89
Ruminiclostridium 5	Inverse variance weighted	11	1.06(0.41-2.72）	0.9
Ruminiclostridium 5	cML-MA-BIC	11	1.05(0.46-2.42）	0.91
Ruminiclostridium 5	Maximum likelihood	11	1.06(0.47-2.43）	0.88
Ruminiclostridium 5	MR Egger	11	3.08(0.05-183.47）	0.6
Ruminiclostridium 5	Weighted median	11	0.96(0.3-3.13）	0.95
Ruminiclostridium 6	Inverse variance weighted	15	0.81(0.44-1.51）	0.51
Ruminiclostridium 6	cML-MA-BIC	15	0.82(0.43-1.55）	0.53
Ruminiclostridium 6	Maximum likelihood	15	0.81(0.43-1.53）	0.52
Ruminiclostridium 6	MR Egger	15	0.59(0.13-2.75）	0.52
Ruminiclostridium 6	Weighted median	15	0.82(0.35-1.96）	0.66
Ruminiclostridium 9	Inverse variance weighted	9	0.6(0.24-1.47）	0.26
Ruminiclostridium 9	cML-MA-BIC	9	0.59(0.24-1.47）	0.26
Ruminiclostridium 9	Maximum likelihood	9	0.59(0.24-1.47）	0.26
Ruminiclostridium 9	MR Egger	9	0.19(2.07E-03-17.87）	0.5
Ruminiclostridium 9	Weighted median	9	0.54(0.17-1.71）	0.29
Ruminococcaceae (NK4A214 group)	Inverse variance weighted	14	1.53(0.79-2.95）	0.2
Ruminococcaceae (NK4A214 group)	cML-MA-BIC	14	1.54(0.79-3）	0.21
Ruminococcaceae (NK4A214 group)	Maximum likelihood	14	1.55(0.8-3.03）	0.2
Ruminococcaceae (NK4A214 group)	MR Egger	14	0.86(0.1-7.82）	0.9
Ruminococcaceae (NK4A214 group)	Weighted median	14	1.19(0.5-2.85）	0.7
Ruminococcaceae (UCG002)	Inverse variance weighted	20	0.8(0.39-1.61）	0.53
Ruminococcaceae (UCG002)	cML-MA-BIC	20	0.92(0.51-1.66）	0.79
Ruminococcaceae (UCG002)	Maximum likelihood	20	0.79(0.46-1.37）	0.41
Ruminococcaceae (UCG002)	MR Egger	20	0.19(0.03-1.1）	0.08
Ruminococcaceae (UCG002)	Weighted median	20	0.71(0.33-1.54）	0.39
Ruminococcaceae (UCG003)	Inverse variance weighted	12	0.81(0.42-1.56）	0.52
Ruminococcaceae (UCG003)	cML-MA-BIC	12	0.8(0.41-1.57）	0.52
Ruminococcaceae (UCG003)	Maximum likelihood	12	0.8(0.41-1.56）	0.52
Ruminococcaceae (UCG003)	MR Egger	12	0.44(0.05-3.79）	0.47
Ruminococcaceae (UCG003)	Weighted median	12	0.93(0.37-2.33）	0.88
Ruminococcaceae (UCG004)	Inverse variance weighted	11	1.3(0.71-2.35）	0.39
Ruminococcaceae (UCG004)	cML-MA-BIC	11	1.32(0.71-2.42）	0.38
Ruminococcaceae (UCG004)	Maximum likelihood	11	1.31(0.71-2.4）	0.38
Ruminococcaceae (UCG004)	MR Egger	11	0.17(6.32E-03-4.63）	0.32
Ruminococcaceae (UCG004)	Weighted median	11	1.29(0.56-2.97）	0.54
Ruminococcaceae (UCG005)	Inverse variance weighted	14	0.71(0.38-1.31）	0.27
Ruminococcaceae (UCG005)	cML-MA-BIC	14	0.71(0.38-1.33）	0.29
Ruminococcaceae (UCG005)	Maximum likelihood	14	0.7(0.38-1.31）	0.27
Ruminococcaceae (UCG005)	MR Egger	14	1.23(0.23-6.51）	0.81
Ruminococcaceae (UCG005)	Weighted median	14	0.63(0.28-1.46）	0.28
Ruminococcaceae (UCG009)	Inverse variance weighted	11	0.92(0.55-32.65）	0.76
Ruminococcaceae (UCG009)	cML-MA-BIC	11	0.91(0.53-31.65）	0.72
Ruminococcaceae (UCG009)	Maximum likelihood	11	0.92(0.54-33.65）	0.76
Ruminococcaceae (UCG009)	MR Egger	11	0.55(0.07-34.65）	0.58
Ruminococcaceae (UCG009)	Weighted median	11	0.81(0.4-35.65）	0.57
Ruminococcaceae (UCG010)	Inverse variance weighted	6	0.97(0.41-2.3）	0.94
Ruminococcaceae (UCG010)	cML-MA-BIC	6	0.96(0.4-2.31）	0.93
Ruminococcaceae (UCG010)	Maximum likelihood	6	0.97(0.4-2.31）	0.94
Ruminococcaceae (UCG010)	MR Egger	6	0.47(0.04-5.09）	0.57
Ruminococcaceae (UCG010)	Weighted median	6	0.73(0.24-2.16）	0.57
Ruminococcaceae (UCG011)	Inverse variance weighted	8	1.13(0.75-1.72）	0.56
Ruminococcaceae (UCG011)	cML-MA-BIC	8	1.13(0.74-1.73）	0.57
Ruminococcaceae (UCG011)	Maximum likelihood	8	1.14(0.74-1.73）	0.55
Ruminococcaceae (UCG011)	MR Egger	8	0.5(0.06-4.04）	0.54
Ruminococcaceae (UCG011)	Weighted median	8	1.05(0.61-1.78）	0.87
Ruminococcaceae (UCG013)	Inverse variance weighted	11	1.12(0.53-2.35）	0.77
Ruminococcaceae (UCG013)	cML-MA-BIC	11	1.13(0.53-2.42）	0.75
Ruminococcaceae (UCG013)	Maximum likelihood	11	1.12(0.53-2.39）	0.77
Ruminococcaceae (UCG013)	MR Egger	11	5.86(0.69-50.07）	0.14
Ruminococcaceae (UCG013)	Weighted median	11	1.28(0.47-3.51）	0.63
Ruminococcaceae (UCG014)	Inverse variance weighted	10	1.08(0.55-2.12）	0.83
Ruminococcaceae (UCG014)	cML-MA-BIC	10	1.08(0.54-2.14）	0.83
Ruminococcaceae (UCG014)	Maximum likelihood	10	1.08(0.55-2.15）	0.82
Ruminococcaceae (UCG014)	MR Egger	10	0.92(0.19-4.42）	0.92
Ruminococcaceae (UCG014)	Weighted median	10	1.03(0.41-2.59）	0.96
Ruminococcus (gauvreauii group)	Inverse variance weighted	10	0.59(0.28-1.24）	0.16
Ruminococcus (gauvreauii group)	cML-MA-BIC	10	0.59(0.28-1.25）	0.17
Ruminococcus (gauvreauii group)	Maximum likelihood	10	0.59(0.28-1.25）	0.17
Ruminococcus (gauvreauii group)	MR Egger	10	0.86(0.12-6.22）	0.89
Ruminococcus (gauvreauii group)	Weighted median	10	0.68(0.26-1.78）	0.44
Ruminococcus (gnavus group)	Inverse variance weighted	15	1.25(0.7-2.21）	0.45
Ruminococcus (gnavus group)	cML-MA-BIC	15	1.25(0.69-2.24）	0.46
Ruminococcus (gnavus group)	Maximum likelihood	15	1.26(0.7-2.26）	0.44
Ruminococcus (gnavus group)	MR Egger	15	1.14(0.28-4.56）	0.86
Ruminococcus (gnavus group)	Weighted median	15	0.89(0.42-1.92）	0.77
Ruminococcus (torques group)	Inverse variance weighted	11	1.76(0.89-3.5）	0.11
Ruminococcus (torques group)	cML-MA-BIC	11	1.82(0.89-3.7）	0.1
Ruminococcus (torques group)	Maximum likelihood	11	1.8(0.89-3.65）	0.1
Ruminococcus (torques group)	MR Egger	11	4.34(0.26-72.8）	0.33
Ruminococcus (torques group)	Weighted median	11	1.67(0.67-4.21）	0.27
Ruminococcus 1	Inverse variance weighted	11	1.42(0.87-2.3）	0.16
Ruminococcus 1	cML-MA-BIC	11	1.45(0.87-2.39）	0.15
Ruminococcus 1	Maximum likelihood	11	1.43(0.87-2.35）	0.16
Ruminococcus 1	MR Egger	11	2.54(0.23-28.05）	0.47
Ruminococcus 1	Weighted median	11	1.25(0.64-2.42）	0.51
Ruminococcus 2	Inverse variance weighted	8	1.51(0.55-4.13）	0.42
Ruminococcus 2	cML-MA-BIC	8	1.5(0.54-4.2）	0.44
Ruminococcus 2	Maximum likelihood	8	1.52(0.55-4.23）	0.42
Ruminococcus 2	MR Egger	8	2.12(0.08-53.11）	0.66
Ruminococcus 2	Weighted median	8	1.02(0.27-3.92）	0.97
Sellimonas	Inverse variance weighted	9	0.91(0.62-1.33）	0.63
Sellimonas	cML-MA-BIC	9	0.9(0.61-1.32）	0.57
Sellimonas	Maximum likelihood	9	0.91(0.62-1.32）	0.61
Sellimonas	MR Egger	9	0.58(0.06-5.18）	0.64
Sellimonas	Weighted median	9	0.76(0.46-1.25）	0.27
Senegalimassilia	Inverse variance weighted	5	1.3(0.57-2.94）	0.54
Senegalimassilia	cML-MA-BIC	5	1.31(0.57-3.01）	0.53
Senegalimassilia	Maximum likelihood	5	1.3(0.57-2.98）	0.53
Senegalimassilia	MR Egger	5	0.95(0.04-21.69）	0.97
Senegalimassilia	Weighted median	5	1.43(0.54-3.82）	0.47
Slackia	Inverse variance weighted	6	0.79(0.26-2.44）	0.69
Slackia	cML-MA-BIC	6	0.96(0.39-2.37）	0.93
Slackia	Maximum likelihood	6	0.77(0.38-1.58）	0.48
Slackia	MR Egger	6	27.82(0.02-42300）	0.42
Slackia	Weighted median	6	1.18(0.45-3.1）	0.73
Streptococcus	Inverse variance weighted	14	1.06(0.53-2.14）	0.87
Streptococcus	cML-MA-BIC	14	1.05(0.51-2.16）	0.89
Streptococcus	Maximum likelihood	14	1.07(0.52-2.17）	0.86
Streptococcus	MR Egger	14	0.54(0.04-7.3）	0.65
Streptococcus	Weighted median	14	1.42(0.54-3.73）	0.48
Subdoligranulum	Inverse variance weighted	11	1.16(0.49-22.65）	0.73
Subdoligranulum	cML-MA-BIC	11	1.07(0.47-21.65）	0.87
Subdoligranulum	Maximum likelihood	11	1.18(0.55-23.65）	0.67
Subdoligranulum	MR Egger	11	0.63(0.06-24.65）	0.71
Subdoligranulum	Weighted median	11	1.02(0.36-25.65）	0.97
Sutterella	Inverse variance weighted	12	0.63(0.32-1.24）	0.18
Sutterella	cML-MA-BIC	12	0.62(0.31-1.23）	0.17
Sutterella	Maximum likelihood	12	0.63(0.32-1.25）	0.18
Sutterella	MR Egger	12	0.58(0.03-10.63）	0.72
Sutterella	Weighted median	12	0.61(0.24-1.53）	0.29
Terrisporobacter	Inverse variance weighted	5	2.47(1.14-5.36）	0.022
Terrisporobacter	cML-MA-BIC	5	2.56(1.13-5.82）	0.024
Terrisporobacter	Maximum likelihood	5	2.54(1.13-5.72）	0.024
Terrisporobacter	MR Egger	5	1.54(0.15-15.89）	0.74
Terrisporobacter	Weighted median	5	2.26(0.81-6.31）	0.12
Turicibacter	Inverse variance weighted	9	0.93(0.5-1.75）	0.82
Turicibacter	cML-MA-BIC	9	0.93(0.49-1.75）	0.82
Turicibacter	Maximum likelihood	9	0.93(0.49-1.76）	0.83
Turicibacter	MR Egger	9	0.47(0.04-6.01）	0.58
Turicibacter	Weighted median	9	0.82(0.37-1.82）	0.62
Tyzzerella 3	Inverse variance weighted	12	1.26(0.82-1.94）	0.29
Tyzzerella 3	cML-MA-BIC	12	1.28(0.82-2）	0.27
Tyzzerella 3	Maximum likelihood	12	1.27(0.82-1.97）	0.29
Tyzzerella 3	MR Egger	12	1.89(0.17-20.79）	0.61
Tyzzerella 3	Weighted median	12	1.11(0.62-1.98）	0.73
Veillonella	Inverse variance weighted	5	0.56(0.23-1.35）	0.2
Veillonella	cML-MA-BIC	5	0.56(0.23-1.37）	0.2
Veillonella	Maximum likelihood	5	0.56(0.23-1.36）	0.2
Veillonella	MR Egger	5	0.44(5.95E-10-3.27E+08）	0.94
Veillonella	Weighted median	5	0.54(0.18-1.63）	0.27
Victivallis	Inverse variance weighted	11	1.02(0.66-1.55）	0.94
Victivallis	cML-MA-BIC	11	1.04(0.7-1.54）	0.85
Victivallis	Maximum likelihood	11	1.02(0.7-1.48）	0.93
Victivallis	MR Egger	11	3.94(0.25-63.02）	0.36
Victivallis	Weighted median	11	0.97(0.57-1.67）	0.92
MR, Mendelian randomization; GM, gut microbiota; POI, primary ovarian insufficiency; SNP, single nucleotide polymorphism; OR, odds ratio; CI, confidence interval; IVW, inverse variance weighted; ML, maximum likelihood.

## Sheet: sheet3
Table S3 The heterogeneity of GM instrumental variables (GM on POI).
Bacterial taxa (exposure)	Cochran's Q	df	P-value	I2(%)
Actinomyces	3.14	6	0.79	0
Adlercreutzia	9.55	7	0.22	26.72
Akkermansia	13.48	11	0.26	18.38
Alistipes	16.6	11	0.12	33.75
Allisonella	2.81	7	0.9	0
Alloprevotella	3.01	4	0.56	0
Anaerofilum	10.24	9	0.33	12.12
Anaerostipes	7.97	12	0.79	0
Anaerotruncus	15.75	12	0.2	23.79
Bacteroides	8.79	7	0.27	20.33
Barnesiella	9.19	11	0.6	0
Bifidobacterium	7.77	18	0.98	0
Bilophila	16.53	12	0.17	27.41
Blautia	12.54	11	0.32	12.25
Butyricicoccus	3.76	7	0.81	0
Butyricimonas	12.93	12	0.37	7.22
Butyrivibrio	8.09	14	0.88	0
Candidatus Soleaferrea	11.66	8	0.17	31.4
Catenibacterium	1.69	3	0.64	0
Christensenellaceae (R7 group)	2.36	7	0.94	0
Clostridium (innocuum group)	4.51	7	0.72	0
Clostridium sensustricto 1	6.36	5	0.27	21.34
Collinsella	8.91	9	0.45	0
Coprobacter	10.43	10	0.4	4.12
Coprococcus 1	11.48	11	0.4	4.18
Coprococcus 2	15.72	8	0.05	49.12
Coprococcus3	8.74	9	0.46	0
Defluviitaleaceae (UCG011)	14.24	9	0.11	36.81
Desulfovibrio	8.5	10	0.58	0
Dialister	4.09	10	0.94	0
Dorea	8.87	10	0.54	0
Eggerthella	2.63	8	0.96	0
Eisenbergiella	8.2	10	0.61	0
Enterorhabdus	2.64	5	0.76	0
Erysipelatoclostridium	29.85	15	0.01	49.75
Erysipelotrichaceae (UCG003)	15.25	16	0.51	0
Escherichia Shigella	4.26	9	0.89	0
Eubacterium (brachy group)	5.14	9	0.82	0
Eubacterium (coprostanoligenes group)	5.61	11	0.9	0
Eubacterium (eligens group)	14.31	6	0.03	58.08
Eubacterium (fissicatena group)	6.32	8	0.61	0
Eubacterium (hallii group)	9.01	13	0.77	0
Eubacterium (nodatum group)	9.15	10	0.52	0
Eubacterium (oxidoreducens group)	2.27	4	0.69	0
Eubacterium (rectale group)	4.3	8	0.83	0
Eubacterium (ruminantium group)	19.54	17	0.3	12.99
Eubacterium (ventriosum group)	10.02	14	0.76	0
Eubacterium (xylanophilum group)	11.39	8	0.18	29.79
Faecalibacterium	12.39	9	0.19	27.37
Family XIIIAD (3011 group)	17	12	0.15	29.42
Family XIII (UCG001)	8.03	7	0.33	12.78
Flavonifractor	3.89	5	0.56	0
Fusicatenibacter	15.81	18	0.61	0
Gordonibacter	14.35	10	0.16	30.31
Haemophilus	12.11	8	0.15	33.94
Holdemanella	9.6	10	0.48	0
Holdemania	12.36	13	0.5	0
Howardella	12.29	8	0.14	34.91
Hungatella	2.55	4	0.63	0
Intestinibacter	12.9	14	0.53	0
Intestinimonas	9.34	15	0.86	0
Lachnoclostridium	8.94	12	0.71	0
Lachnospira	3.81	5	0.58	0
Lachnospiraceae (FCS020 group)	31.23	12	0.00181	61.58
Lachnospiraceae (NC2004 group)	20.86	8	0.00754	61.64
Lachnospiraceae (ND3007 group)	6.06	2	0.05	67.02
Lachnospiraceae (NK4A136 group)	13.23	14	0.51	0
Lachnospiraceae (UCG001)	11.9	12	0.45	0
Lachnospiraceae (UCG004)	11.07	12	0.52	0
Lachnospiraceae (UCG008)	10.44	11	0.49	0
Lachnospiraceae (UCG010)	8.59	9	0.48	0
Lactobacillus	2.08	7	0.96	0
Lactococcus	5.16	7	0.64	0
Marvinbryantia	12.94	10	0.23	22.7
Methanobrevibacter	1.18	5	0.95	0
Odoribacter	13.53	6	0.04	55.67
Olsenella	6.31	9	0.71	0
Oscillibacter	14.42	12	0.27	16.78
Oscillospira	8.72	8	0.37	8.28
Oxalobacter	19.35	10	0.04	48.33
Parabacteroides	1.53	4	0.82	0
Paraprevotella	25.29	12	0.01	52.55
Parasutterella	10.74	13	0.63	0
Peptococcus	4.84	13	0.98	0
Phascolarctobacterium	14.28	8	0.07	43.99
Prevotella 7	6.62	10	0.76	0
Prevotella 9	18.52	14	0.18	24.4
Rikenellaceae (RC9gut group)	11.19	11	0.43	1.73
Romboutsia	12.57	13	0.48	0
Roseburia	6.92	13	0.91	0
Ruminiclostridium 5	13.72	10	0.19	27.12
Ruminiclostridium 6	11.59	14	0.64	0
Ruminiclostridium 9	5.6	8	0.69	0
Ruminococcaceae (NK4A214 group)	6.23	13	0.94	0
Ruminococcaceae (UCG002)	33.89	19	0.02	43.94
Ruminococcaceae (UCG003)	5	11	0.93	0
Ruminococcaceae (UCG004)	8.74	10	0.56	0
Ruminococcaceae (UCG005)	7.26	13	0.89	0
Ruminococcaceae (UCG009)	9.41	10	0.49	0
Ruminococcaceae (UCG010)	2.12	5	0.83	0
Ruminococcaceae (UCG011)	2.41	7	0.93	0
Ruminococcaceae (UCG013)	7.23	10	0.7	0
Ruminococcaceae (UCG014)	5.62	9	0.78	0
Ruminococcus 1	3.75	9	0.93	0
Ruminococcus 2	9.69	14	0.78	0
Ruminococcus (gauvreauii group)	8.64	10	0.57	0
Ruminococcus (gnavus group)	9.79	10	0.46	0
Ruminococcus (torques group)	3.54	7	0.83	0
Sellimonas	8.68	8	0.37	7.87
Senegalimassilia	1.48	4	0.83	0
Slackia	13.6	5	0.02	63.22
Streptococcus	11.59	13	0.56	0
Subdoligranulum	13.97	10	0.17	28.42
Sutterella	10.13	11	0.52	0
Terrisporobacter	2.93	4	0.57	0
Turicibacter	2.77	8	0.95	0
Tyzzerella 3	7.93	11	0.72	0
Veillonella	0.75	4	0.95	0
Victivallis	13.38	10	0.2	25.26
Df, degree of freedom; GM, gut microbiota; POI, primary ovarian insufficiency.

## Sheet: sheet4
Table S4 Directional horizontal pleiotropy assessed by intercept term in MR Egger regression (GM on POI).
Bacterial taxa (exposure)	Egger_intercept	SE	P-value
Actinomyces	0.12	0.09	0.22
Adlercreutzia	0.28	0.14	0.08
Akkermansia	0.04	0.1	0.7
Alistipes	-0.26	0.13	0.08
Allisonella	-0.15	0.19	0.46
Alloprevotella	-0.07	0.31	0.84
Anaerofilum	0.06	0.16	0.7
Anaerostipes	-0.00172	0.09	0.98
Anaerotruncus	-0.1	0.08	0.26
Bacteroides	-0.06	0.19	0.76
Barnesiella	0.19	0.11	0.11
Bifidobacterium	-0.04	0.05	0.43
Bilophila	0.07	0.15	0.66
Blautia	-0.04	0.08	0.61
Butyricicoccus	-0.11	0.07	0.17
Butyricimonas	-0.1	0.1	0.32
Butyrivibrio	-0.03	0.1	0.72
Candidatus Soleaferrea	0.17	0.33	0.62
Catenibacterium	-0.46	0.49	0.45
Christensenellaceae (R7 group)	0.06	0.13	0.64
Clostridium (innocuum group)	0.09	0.15	0.56
Clostridium sensustricto 1	0.14	0.12	0.3
Collinsella	-0.14	0.12	0.26
Coprobacter	0.02	0.11	0.89
Coprococcus 1	0.04	0.07	0.55
Coprococcus 2	0.27	0.2	0.22
Coprococcus3	0.01	0.16	0.95
Defluviitaleaceae (UCG011)	-0.02	0.16	0.92
Desulfovibrio	-0.07	0.09	0.45
Dialister	0.16	0.1	0.17
Dorea	-0.04	0.07	0.55
Eggerthella	-0.05	0.12	0.73
Eisenbergiella	-0.03	0.18	0.87
Enterorhabdus	0.12	0.13	0.42
Erysipelatoclostridium	-0.11	0.12	0.35
Erysipelotrichaceae (UCG003)	-0.09	0.07	0.22
Escherichia Shigella	-0.03	0.09	0.75
Eubacterium (brachy group)	-0.1	0.11	0.37
Eubacterium (coprostanoligenes group)	-0.12	0.09	0.22
Eubacterium (eligens group)	-0.23	0.18	0.25
Eubacterium (fissicatena group)	0.000829	0.15	1
Eubacterium (hallii group)	-0.00572	0.05	0.92
Eubacterium (nodatum group)	0.01	0.12	0.91
Eubacterium (oxidoreducens group)	0.13	0.14	0.42
Eubacterium (rectale group)	-0.03	0.1	0.76
Eubacterium (ruminantium group)	0.02	0.07	0.83
Eubacterium (ventriosum group)	-0.02	0.11	0.86
Eubacterium (xylanophilum group)	0.13	0.1	0.24
Faecalibacterium	-0.04	0.08	0.68
Family XIIIAD (3011 group)	-0.2	0.15	0.22
Family XIII (UCG001)	-0.16	0.1	0.18
Flavonifractor	0.03	0.15	0.86
Fusicatenibacter	0.00458	0.08	0.95
Gordonibacter	0.23	0.13	0.12
Haemophilus	-0.02	0.1	0.84
Holdemanella	0.02	0.08	0.83
Holdemania	-0.07	0.08	0.34
Howardella	-0.14	0.15	0.39
Hungatella	-0.08	0.24	0.75
Intestinibacter	-0.08	0.08	0.31
Intestinimonas	-0.04	0.07	0.56
Lachnoclostridium	0.03	0.09	0.74
Lachnospira	0.03	0.2	0.89
Lachnospiraceae (FCS020 group)	0.04	0.11	0.72
Lachnospiraceae (NC2004 group)	-0.01	0.23	0.96
Lachnospiraceae (ND3007 group)	-0.29	1.87	0.9
Lachnospiraceae (NK4A136 group)	0.07	0.04	0.12
Lachnospiraceae (UCG001)	0.09	0.11	0.44
Lachnospiraceae (UCG004)	-0.02	0.1	0.83
Lachnospiraceae (UCG008)	0.1	0.12	0.45
Lachnospiraceae (UCG010)	-0.14	0.09	0.17
Lactobacillus	-0.06	0.08	0.47
Lactococcus	0.06	0.15	0.69
Marvinbryantia	0.06	0.13	0.68
Methanobrevibacter	-0.04	0.15	0.82
Odoribacter	0.09	0.17	0.62
Olsenella	0.08	0.08	0.37
Oscillibacter	0.03	0.11	0.77
Oscillospira	-0.04	0.16	0.82
Oxalobacter	-0.08	0.21	0.7
Parabacteroides	-0.01	0.31	0.97
Paraprevotella	0.05	0.14	0.75
Parasutterella	0.02	0.06	0.78
Peptococcus	0.04	0.11	0.74
Phascolarctobacterium	-0.05	0.19	0.79
Prevotella 7	0.15	0.16	0.36
Prevotella 9	0.19	0.07	0.02
Rikenellaceae (RC9gut group)	-0.04	0.16	0.81
Romboutsia	0.05	0.08	0.51
Roseburia	0.02	0.08	0.79
Ruminiclostridium 5	-0.07	0.13	0.61
Ruminiclostridium 6	0.03	0.07	0.67
Ruminiclostridium 9	0.07	0.15	0.63
Ruminococcaceae (NK4A214 group)	0.04	0.08	0.6
Ruminococcaceae (UCG002)	0.12	0.07	0.1
Ruminococcaceae (UCG003)	0.05	0.08	0.57
Ruminococcaceae (UCG004)	0.17	0.14	0.25
Ruminococcaceae (UCG005)	-0.05	0.07	0.5
Ruminococcaceae (UCG009)	0.05	0.1	0.62
Ruminococcaceae (UCG010)	0.05	0.09	0.56
Ruminococcaceae (UCG011)	0.11	0.14	0.46
Ruminococcaceae (UCG013)	-0.14	0.08	0.14
Ruminococcaceae (UCG014)	0.02	0.07	0.83
Ruminococcus 1	-0.03	0.08	0.7
Ruminococcus 2	0.00791	0.06	0.89
Ruminococcus (gauvreauii group)	-0.07	0.11	0.53
Ruminococcus (gnavus group)	-0.07	0.13	0.64
Ruminococcus (torques group)	-0.02	0.11	0.83
Sellimonas	0.07	0.16	0.69
Senegalimassilia	0.03	0.14	0.85
Slackia	-0.36	0.37	0.39
Streptococcus	0.06	0.11	0.61
Subdoligranulum	0.05	0.09	0.59
Sutterella	0.00651	0.1	0.95
Terrisporobacter	0.05	0.12	0.7
Turicibacter	0.07	0.14	0.6
Tyzzerella 3	-0.06	0.17	0.74
Veillonella	0.02	0.76	0.98
Victivallis	-0.18	0.19	0.36
MR, Mendelian randomization; GM, gut microbiota; POI, primary ovarian insufficiency; SE, standard error.

## Sheet: sheet5
Table S5 MR-PRESSO analysis (GM on POI).
Bacterial taxa (exposure)	MR Analysis	Causal Estimate	SD	T	P-value	RSSobs	Global test P-value	Remove SNP
Actinomyces	MR-PRESSO	-0.619	0.233	-2.66	0.038	4.543	0.776	0
Adlercreutzia	MR-PRESSO	1.102	0.4	2.755	0.028	12.669	0.262	0
Akkermansia	MR-PRESSO	-0.056	0.351	-0.16	0.876	15.836	0.299	0
Alistipes	MR-PRESSO	-0.276	0.529	-0.521	0.613	19.721	0.135	0
Allisonella	MR-PRESSO	0.023	0.129	0.176	0.865	3.595	0.914	0
Alloprevotella	MR-PRESSO	-0.211	0.224	-0.942	0.399	4.714	0.586	0
Anaerofilum	MR-PRESSO	0.023	0.25	0.09	0.93	12.509	0.367	0
Anaerostipes	MR-PRESSO	-0.009	0.313	-0.03	0.977	9.507	0.809	0
Anaerotruncus	MR-PRESSO	-0.011	0.423	-0.027	0.979	19.283	0.189	0
Bacteroides	MR-PRESSO	0.588	0.521	1.13	0.296	11.506	0.281	0
Barnesiella	MR-PRESSO	-0.207	0.328	-0.63	0.541	11.004	0.608	0
Bifidobacterium	MR-PRESSO	-0.004	0.158	-0.025	0.981	8.49	0.988	0
Bilophila	MR-PRESSO	0.46	0.403	1.142	0.276	19.159	0.179	0
Blautia	MR-PRESSO	0.167	0.43	0.388	0.705	14.815	0.353	0
Butyricicoccus	MR-PRESSO	-0.158	0.306	-0.517	0.621	6.067	0.737	0
Butyricimonas	MR-PRESSO	-0.059	0.328	-0.18	0.86	15.268	0.381	0
Butyrivibrio	MR-PRESSO	0.081	0.118	0.688	0.503	9.153	0.892	0
Candidatus Soleaferrea	MR-PRESSO	0.008	0.326	0.025	0.98	14.433	0.196	0
Catenibacterium	MR-PRESSO	0.264	0.229	1.151	0.333	2.928	0.694	0
Christensenellaceae (R7 group)	MR-PRESSO	0.405	0.288	1.404	0.203	3.119	0.948	0
Clostridium (innocuum group)	MR-PRESSO	-0.031	0.183	-0.171	0.869	5.667	0.754	0
Clostridium sensustricto 1	MR-PRESSO	-0.363	0.462	-0.786	0.467	8.991	0.295	0
Collinsella	MR-PRESSO	0.557	0.425	1.312	0.222	11.039	0.471	0
Coprobacter	MR-PRESSO	0.131	0.263	0.498	0.63	12.652	0.423	0
Coprococcus 1	MR-PRESSO	-0.251	0.363	-0.692	0.503	13.948	0.412	0
Coprococcus 2	MR-PRESSO	-0.168	0.515	-0.326	0.753	19.757	0.059	0
Coprococcus 3	MR-PRESSO	-0.488	0.42	-1.161	0.276	10.898	0.488	0
Defluviitaleaceae (UCG011)	MR-PRESSO	-0.14	0.395	-0.356	0.73	17.377	0.129	0
Desulfovibrio	MR-PRESSO	-0.109	0.284	-0.384	0.709	10.613	0.569	0
Dialister	MR-PRESSO	-0.183	0.221	-0.828	0.427	5.059	0.934	0
Dorea	MR-PRESSO	-0.068	0.36	-0.19	0.853	10.352	0.597	0
Eggerthella	MR-PRESSO	-0.134	0.144	-0.927	0.381	3.3	0.952	0
Eisenbergiella	MR-PRESSO	-0.444	0.214	-2.072	0.065	9.746	0.656	0
Enterorhabdus	MR-PRESSO	-0.073	0.272	-0.269	0.799	3.498	0.787	0
Erysipelatoclostridium	MR-PRESSO	0.125	0.359	0.349	0.732	33.894	0.009	1
Erysipelatoclostridium	Outlier-corrected MR-PRESSO	0.321	0.325	0.986	0.341	24.362	0.099	0
Erysipelotrichaceae (UCG003)	MR-PRESSO	-0.207	0.278	-0.743	0.468	17.017	0.521	0
Escherichia Shigella	MR-PRESSO	-0.525	0.262	-2.004	0.076	5.184	0.903	0
Eubacterium (brachy group)	MR-PRESSO	0.063	0.161	0.392	0.704	6.22	0.836	0
Eubacterium (coprostanoligenes group)	MR-PRESSO	-0.573	0.288	-1.99	0.072	6.811	0.903	0
Eubacterium (eligens group)	MR-PRESSO	-0.196	0.732	-0.268	0.798	20.244	0.04	1
Eubacterium (eligens group)	Outlier-corrected MR-PRESSO	-0.797	0.659	-1.209	0.281	10.736	0.207	0
Eubacterium (fissicatena group)	MR-PRESSO	-0.295	0.202	-1.461	0.182	8.02	0.626	0
Eubacterium (hallii group)	MR-PRESSO	-0.721	0.262	-2.753	0.016	10.332	0.804	0
Eubacterium (nodatum group)	MR-PRESSO	0.024	0.177	0.134	0.896	10.898	0.548	0
Eubacterium (oxidoreducens group)	MR-PRESSO	-0.31	0.255	-1.213	0.292	3.396	0.726	0
Eubacterium (rectale group)	MR-PRESSO	0.561	0.326	1.722	0.123	5.363	0.834	0
Eubacterium (ruminantium group)	MR-PRESSO	0.146	0.221	0.66	0.518	21.583	0.327	0
Eubacterium (ventriosum group)	MR-PRESSO	-0.678	0.279	-2.434	0.029	11.482	0.783	0
Eubacterium (xylanophilum group)	MR-PRESSO	-0.352	0.434	-0.812	0.44	14.645	0.21	0
Faecalibacterium	MR-PRESSO	0.027	0.396	0.067	0.948	16.823	0.186	0
Family XIII (AD3011 group)	MR-PRESSO	-0.145	0.408	-0.355	0.729	20.195	0.143	0
Family XIII (UCG001)	MR-PRESSO	-0.436	0.429	-1.017	0.343	10.541	0.34	0
Flavonifractor	MR-PRESSO	0.721	0.388	1.857	0.122	5.489	0.574	0
Fusicatenibacter	MR-PRESSO	0.104	0.298	0.348	0.732	17.562	0.626	0
Gordonibacter	MR-PRESSO	0.112	0.23	0.489	0.636	17.346	0.172	0
Haemophilus	MR-PRESSO	0.202	0.351	0.576	0.581	16.369	0.148	0
Holdemanella	MR-PRESSO	0.001	0.243	0.005	0.996	11.572	0.489	0
Holdemania	MR-PRESSO	0.349	0.258	1.354	0.199	14.082	0.524	0
Howardella	MR-PRESSO	-0.376	0.247	-1.522	0.166	15.818	0.161	0
Hungatella	MR-PRESSO	0.079	0.244	0.323	0.763	4.478	0.611	0
Intestinibacter	MR-PRESSO	0.601	0.276	2.178	0.047	14.897	0.552	0
Intestinimonas	MR-PRESSO	0.471	0.218	2.162	0.047	10.701	0.856	0
Lachnoclostridium	MR-PRESSO	0.314	0.324	0.97	0.351	10.293	0.757	0
Lachnospira	MR-PRESSO	0.461	0.503	0.916	0.402	5.491	0.572	0
Lachnospiraceae (FCS020 group)	MR-PRESSO	-0.283	0.515	-0.55	0.592	36.373	0.001	1
Lachnospiraceae (FCS020 group)	Outlier-corrected MR-PRESSO	0.002	0.453	0.005	0.996	24.542	0.041	1
Lachnospiraceae (NC2004 group)	MR-PRESSO	0.081	0.448	0.181	0.861	25.246	0.015	1
Lachnospiraceae (NC2004 group)	Outlier-corrected MR-PRESSO	-0.124	0.347	-0.358	0.731	13.672	0.177	0
Lachnospiraceae (ND3007 group)	Not enough instrumental variables
Lachnospiraceae (NK4A136 group)	MR-PRESSO	-0.381	0.287	-1.326	0.206	15.175	0.522	0
Lachnospiraceae (UCG001)	MR-PRESSO	0.104	0.273	0.38	0.711	14.043	0.451	0
Lachnospiraceae (UCG004)	MR-PRESSO	0.394	0.344	1.143	0.275	12.965	0.523	0
Lachnospiraceae (UCG008)	MR-PRESSO	0.546	0.234	2.329	0.04	12.366	0.524	0
Lachnospiraceae (UCG010)	MR-PRESSO	0.163	0.379	0.43	0.677	10.175	0.536	0
Lactobacillus	MR-PRESSO	-0.07	0.145	-0.485	0.643	2.648	0.961	0
Lactococcus	MR-PRESSO	-0.007	0.207	-0.035	0.973	6.489	0.683	0
Marvinbryantia	MR-PRESSO	0.136	0.404	0.336	0.744	15.403	0.251	0
Methanobrevibacter	MR-PRESSO	-0.006	0.134	-0.048	0.963	1.677	0.956	0
Odoribacter	MR-PRESSO	0.557	0.691	0.806	0.451	19.375	0.052	0
Olsenella	MR-PRESSO	0.085	0.163	0.523	0.613	7.694	0.737	0
Oscillibacter	MR-PRESSO	-0.113	0.29	-0.39	0.703	16.773	0.298	0
Oscillospira	MR-PRESSO	-0.322	0.354	-0.91	0.39	10.971	0.387	0
Oxalobacter	MR-PRESSO	-0.064	0.283	-0.226	0.826	23.184	0.046	1
Parabacteroides	MR-PRESSO	-0.164	0.355	-0.462	0.668	2.53	0.816	0
Paraprevotella	MR-PRESSO	-0.092	0.327	-0.282	0.782	29.508	0.014	1
Parasutterella	MR-PRESSO	0.446	0.246	1.814	0.093	12.327	0.662	0
Peptococcus	MR-PRESSO	-0.303	0.125	-2.422	0.031	5.59	0.985	0
Phascolarctobacterium	MR-PRESSO	-0.14	0.483	-0.29	0.779	18.264	0.089	0
Prevotella 7	MR-PRESSO	-0.269	0.157	-1.72	0.116	8.118	0.771	0
Prevotella 9	MR-PRESSO	0.136	0.285	0.478	0.64	21.378	0.186	0
Rikenellaceae (RC9 gut group)	MR-PRESSO	0.147	0.179	0.822	0.429	13.168	0.463	0
Romboutsia	MR-PRESSO	0.25	0.317	0.788	0.445	14.608	0.495	0
Roseburia	MR-PRESSO	-0.133	0.269	-0.494	0.629	7.984	0.916	0
Ruminiclostridium 5	MR-PRESSO	0.059	0.481	0.123	0.905	16.372	0.21	0
Ruminiclostridium 6	MR-PRESSO	-0.21	0.288	-0.731	0.477	13.242	0.668	0
Ruminiclostridium 9	MR-PRESSO	-0.511	0.383	-1.334	0.219	7.077	0.704	0
Ruminococcaceae (NK4A214 group)	MR-PRESSO	0.425	0.232	1.832	0.09	7.224	0.943	0
Ruminococcaceae (UCG002)	MR-PRESSO	-0.229	0.36	-0.634	0.533	37.647	0.021	2
Ruminococcaceae (UCG002)	Outlier-corrected MR-PRESSO	0.181	0.305	0.594	0.56	20.567	0.394	0
Ruminococcaceae (UCG003)	MR-PRESSO	-0.216	0.227	-0.952	0.362	6.127	0.93	0
Ruminococcaceae (UCG004)	MR-PRESSO	0.26	0.284	0.914	0.382	10.512	0.584	0
Ruminococcaceae (UCG005)	MR-PRESSO	-0.345	0.234	-1.476	0.164	8.349	0.901	0
Ruminococcaceae (UCG009)	MR-PRESSO	-0.081	0.257	-0.314	0.76	11.357	0.517	0
Ruminococcaceae (UCG010)	MR-PRESSO	-0.034	0.287	-0.117	0.912	3.06	0.843	0
Ruminococcaceae (UCG011)	MR-PRESSO	0.126	0.125	1.003	0.349	3.178	0.931	0
Ruminococcaceae (UCG013)	MR-PRESSO	0.109	0.323	0.337	0.743	8.995	0.703	0
Ruminococcaceae (UCG014)	MR-PRESSO	0.076	0.273	0.277	0.788	6.664	0.806	0
Ruminococcus (gauvreauii group)	MR-PRESSO	-0.528	0.244	-2.163	0.059	4.497	0.939	0
Ruminococcus (gnavus group)	MR-PRESSO	0.221	0.243	0.909	0.379	11.315	0.788	0
Ruminococcus (torques group)	MR-PRESSO	0.566	0.326	1.736	0.113	10.815	0.571	0
Ruminococcus 1	MR-PRESSO	0.348	0.246	1.416	0.187	11.897	0.47	0
Ruminococcus 2	MR-PRESSO	0.411	0.365	1.126	0.297	4.668	0.84	0
Sellimonas	MR-PRESSO	-0.095	0.196	-0.484	0.641	11.121	0.383	0
Senegalimassilia	MR-PRESSO	0.259	0.255	1.019	0.366	2.408	0.818	0
Slackia	MR-PRESSO	-0.232	0.573	-0.405	0.702	19.495	0.032	1
Slackia	Outlier-corrected MR-PRESSO	0.227	0.465	0.488	0.651	8.875	0.293	0
Streptococcus	MR-PRESSO	0.06	0.337	0.179	0.861	13.249	0.586	0
Subdoligranulum	MR-PRESSO	0.153	0.445	0.343	0.739	17.436	0.174	0
Sutterella	MR-PRESSO	-0.455	0.329	-1.385	0.193	11.919	0.545	0
Terrisporobacter	MR-PRESSO	0.904	0.338	2.672	0.056	4.554	0.621	0
Turicibacter	MR-PRESSO	-0.071	0.189	-0.376	0.717	3.416	0.944	0
Tyzzerella 3	MR-PRESSO	0.233	0.187	1.241	0.24	9.289	0.727	0
Veillonella	MR-PRESSO	-0.58	0.195	-2.98	0.041	1.138	0.942	0
Victivallis	MR-PRESSO	0.016	0.217	0.074	0.942	16.261	0.217	0
MR-PRESSO, Mendelian randomization pleiotropy residual sum and outlier; GM, gut microbiota; POI, primary ovarian insufficiency; SD, standard deviation; RSSobs, observed residual sum of squares; SNP, single nucleotide polymorphism.

## Sheet: sheet6
Table S6 MR steiger test (GM on POI).
Bacterial taxa (exposure)	snp_r2.exposure	snp_r2.outcome	correct_causal_direction	steiger_pval
Actinomyces	0.0406	3.76e-05	TRUE	3.05e-31
Adlercreutzia	0.021	0.000109	TRUE	1.2e-32
Akkermansia	0.053	7.41e-05	TRUE	1.3e-55
Alistipes	0.0153	9.34e-05	TRUE	1.53e-44
Allisonella	0.0556	1.55e-05	TRUE	7.32e-40
Alloprevotella	0.0333	2.02e-05	TRUE	1.38e-22
Anaerofilum	0.0476	5.63e-05	TRUE	9.83e-48
Anaerostipes	0.0274	4.37e-05	TRUE	1e-56
Anaerotruncus	0.0437	8.64e-05	TRUE	3.18e-56
Bacteroides	0.0111	5.7e-05	TRUE	2.97e-32
Barnesiella	0.0322	5.22e-05	TRUE	5.04e-53
Bifidobacterium	0.142	4.26e-05	TRUE	5.12e-127
Bilophila	0.0247	0.000101	TRUE	5.93e-52
Blautia	0.0525	6.97e-05	TRUE	1.77e-54
Butyricicoccus	0.0531	2.14e-05	TRUE	2.5e-37
Butyricimonas	0.0344	7.12e-05	TRUE	9.52e-57
Butyrivibrio	0.105	4.59e-05	TRUE	5.02e-73
Candidatus Soleaferrea	0.0314	6.4e-05	TRUE	1.46e-38
Catenibacterium	0.0262	1.33e-05	TRUE	2.13e-19
Christensenellaceae (R7 group)	0.0131	1.66e-05	TRUE	1.8e-33
Clostridium (innocuum group)	0.0441	2.48e-05	TRUE	2.6e-36
Clostridium sensustricto 1	0.0201	3.92e-05	TRUE	8.66e-27
Collinsella	0.0167	5.82e-05	TRUE	3.59e-40
Coprobacter	0.0752	5.87e-05	TRUE	2.88e-51
Coprococcus 1	0.0607	6.57e-05	TRUE	3.73e-56
Coprococcus 2	0.017	8.74e-05	TRUE	3.19e-35
Coprococcus3	0.0196	5.51e-05	TRUE	2.36e-41
Defluviitaleaceae (UCG011)	0.0336	7.93e-05	TRUE	2.11e-45
Desulfovibrio	0.0653	4.73e-05	TRUE	6.38e-50
Dialister	0.0315	2.4e-05	TRUE	1.11e-47
Dorea	0.0437	4.89e-05	TRUE	3.27e-49
Eggerthella	0.0394	1.6e-05	TRUE	1.68e-41
Eisenbergiella	0.0417	6.43e-05	TRUE	1.28e-47
Enterorhabdus	0.0404	1.47e-05	TRUE	2.35e-28
Erysipelatoclostridium	0.05	0.000165	TRUE	8.7e-70
Erysipelotrichaceae (UCG003)	0.0615	8.66e-05	TRUE	1.62e-76
Escherichia Shigella	0.0329	3.38e-05	TRUE	1.62e-43
Eubacterium (brachy group)	0.0683	2.87e-05	TRUE	4.02e-46
Eubacterium (coprostanoligenes group)	0.0218	4.19e-05	TRUE	3.3e-52
Eubacterium (eligens group)	0.014	7.95e-05	TRUE	2.18e-28
Eubacterium (fissicatena group)	0.0566	4.39e-05	TRUE	3.39e-42
Eubacterium (hallii group)	0.0967	7.82e-05	TRUE	1.83e-65
Eubacterium (nodatum group)	0.0762	5.03e-05	TRUE	3.52e-52
Eubacterium (oxidoreducens group)	0.0262	1.7e-05	TRUE	2.35e-24
Eubacterium (rectale group)	0.0176	3.24e-05	TRUE	3.51e-38
Eubacterium (ruminantium group)	0.0808	0.00011	TRUE	5.51e-82
Eubacterium (ventriosum group)	0.0283	7.82e-05	TRUE	7.72e-63
Eubacterium (xylanophilum group)	0.0206	6.77e-05	TRUE	2.13e-38
Faecalibacterium	0.0603	6.8e-05	TRUE	1.1e-45
Family XIIIAD (3011 group)	0.029	9.43e-05	TRUE	2.26e-54
Family XIII (UCG001)	0.0304	5.05e-05	TRUE	7.24e-36
Flavonifractor	0.0148	3.61e-05	TRUE	2.2e-27
Fusicatenibacter	0.0517	8.73e-05	TRUE	4.54e-82
Gordonibacter	0.067	8.06e-05	TRUE	7.35e-50
Haemophilus	0.0586	6.92e-05	TRUE	3.98e-45
Holdemanella	0.0786	5.27e-05	TRUE	1.57e-52
Holdemania	0.0908	7.74e-05	TRUE	5.89e-66
Howardella	0.059	8.7e-05	TRUE	5.93e-41
Hungatella	0.0265	1.44e-05	TRUE	3.37e-23
Intestinibacter	0.0431	9.48e-05	TRUE	1.8e-66
Intestinimonas	0.112	6.73e-05	TRUE	7.93e-80
Lachnoclostridium	0.0223	5.29e-05	TRUE	8.42e-54
Lachnospira	0.00823	2.44e-05	TRUE	2.06e-25
Lachnospiraceae (FCS020 group)	0.0797	0.000176	TRUE	4.47e-60
Lachnospiraceae (NC2004 group)	0.0417	0.000115	TRUE	2.93e-38
Lachnospiraceae (ND3007 group)	0.00416	4.02e-05	TRUE	5.06e-12
Lachnospiraceae (NK4A136 group)	0.0882	8.17e-05	TRUE	2.76e-69
Lachnospiraceae (UCG001)	0.0478	6.61e-05	TRUE	6.82e-60
Lachnospiraceae (UCG004)	0.03	6.74e-05	TRUE	1.06e-54
Lachnospiraceae (UCG008)	0.0457	8.56e-05	TRUE	1.64e-56
Lachnospiraceae (UCG010)	0.0496	4.81e-05	TRUE	4.59e-46
Lactobacillus	0.0472	1.18e-05	TRUE	9.21e-39
Lactococcus	0.0467	2.83e-05	TRUE	1.15e-38
Marvinbryantia	0.0223	7.18e-05	TRUE	1.45e-46
Methanobrevibacter	0.0384	6.47e-06	TRUE	9.3e-29
Odoribacter	0.0126	8.23e-05	TRUE	1.19e-27
Olsenella	0.0688	3.57e-05	TRUE	2.77e-47
Oscillibacter	0.0559	8.01e-05	TRUE	5.78e-61
Oscillospira	0.023	5.28e-05	TRUE	4.61e-38
Oxalobacter	0.0657	0.000107	TRUE	6.09e-55
Parabacteroides	0.00669	8.85e-06	TRUE	3.42e-22
Paraprevotella	0.0874	0.00014	TRUE	3.99e-62
Parasutterella	0.0829	7.39e-05	TRUE	4.64e-67
Peptococcus	0.064	3.86e-05	TRUE	2.97e-67
Phascolarctobacterium	0.0209	7.92e-05	TRUE	3.64e-38
Prevotella 7	0.0706	4.71e-05	TRUE	3.03e-51
Prevotella 9	0.0644	0.000103	TRUE	3.73e-66
Rikenellaceae (RC9gut group)	0.0801	6.52e-05	TRUE	4.21e-56
Romboutsia	0.0805	7.23e-05	TRUE	4.27e-65
Roseburia	0.0533	3.87e-05	TRUE	3.22e-62
Ruminiclostridium 5	0.0141	7.54e-05	TRUE	1.8e-42
Ruminiclostridium 6	0.0571	6.6e-05	TRUE	4.08e-67
Ruminiclostridium 9	0.0118	3.76e-05	TRUE	1.13e-35
Ruminococcaceae (NK4A214 group)	0.031	4.3e-05	TRUE	4.23e-62
Ruminococcaceae (UCG002)	0.0811	0.00019	TRUE	7.01e-90
Ruminococcaceae (UCG003)	0.04	2.97e-05	TRUE	5.71e-57
Ruminococcaceae (UCG004)	0.028	5.19e-05	TRUE	5.18e-48
Ruminococcaceae (UCG005)	0.0498	4.65e-05	TRUE	9.41e-64
Ruminococcaceae (UCG009)	0.0396	5.22e-05	TRUE	2.69e-48
Ruminococcaceae (UCG010)	0.019	1.17e-05	TRUE	1.43e-27
Ruminococcaceae (UCG011)	0.05	1.51e-05	TRUE	2.43e-40
Ruminococcaceae (UCG013)	0.0453	4.02e-05	TRUE	3.17e-51
Ruminococcaceae (UCG014)	0.038	3.11e-05	TRUE	5.18e-46
Ruminococcus 1	0.0294	3.13e-05	TRUE	1.29e-44
Ruminococcus 2	0.105	5.63e-05	TRUE	1.39e-71
Ruminococcus (gauvreauii group)	0.0218	6.17e-05	TRUE	6.12e-48
Ruminococcus (gnavus group)	0.0466	6.45e-05	TRUE	6.07e-51
Ruminococcus (torques group)	0.0561	2.3e-05	TRUE	1.75e-39
Sellimonas	0.0648	4.9e-05	TRUE	2e-43
Senegalimassilia	0.0205	1.02e-05	TRUE	8.85e-23
Slackia	0.022	7.71e-05	TRUE	1.31e-26
Streptococcus	0.0214	6.37e-05	TRUE	1.22e-58
Subdoligranulum	0.0539	7.76e-05	TRUE	2.47e-49
Sutterella	0.0266	6.53e-05	TRUE	1.91e-49
Terrisporobacter	0.024	4.47e-05	TRUE	8.96e-23
Turicibacter	0.024	1.55e-05	TRUE	8.97e-42
Tyzzerella 3	0.0711	4.96e-05	TRUE	3.88e-60
Veillonella	0.0118	1.32e-05	TRUE	1.52e-22
Victivallis	0.0723	7.35e-05	TRUE	3.19e-51
MR, Mendelian randomization; GM, gut microbiota; POI, primary ovarian insufficiency.

## Sheet: sheet7
Table S7 Summary Results of MR (target GM on POI).
Bacterial taxa (exposure)	MR method	No. of SNP	OR(95%CI)	P-value	Cochran's Q	df	P-value	I2(%)	Egger_intercept	SE	P-value	MR Analysis	Causal Estimate	SD	T	P-value	RSSobs	Global test P-value	Remove SNP	snp_r2.exposure	snp_r2.outcome	correct_causal_direction	steiger_pval
Eubacterium (hallii group)	Inverse variance weighted	14	0.49(0.26-0.9）	0.022	9.01	13	0.77	0	-0.00572	0.05	0.92	MR-PRESSO	-0.721	0.262	-2.753	0.016	10.332	0.804	0	0.0967	7.82e-05	TRUE	1.83e-65
Eubacterium (hallii group)	cML-MA-BIC	14	0.47(0.25-0.89）	0.021
Eubacterium (hallii group)	Maximum likelihood	14	0.48(0.25-0.9）	0.022
Eubacterium (hallii group)	MR Egger	14	0.52(0.14-1.86）	0.33
Eubacterium (hallii group)	Weighted median	14	0.56(0.24-1.33）	0.19
Eubacterium (ventriosum group)	Inverse variance weighted	15	0.51(0.27-0.97）	0.04	10.02	14	0.76	0	-0.02	0.11	0.86	MR-PRESSO	-0.678	0.279	-2.434	0.029	11.482	0.783	0	0.0283	7.82e-05	TRUE	7.72e-63
Eubacterium (ventriosum group)	cML-MA-BIC	15	0.5(0.26-0.98）	0.044
Eubacterium (ventriosum group)	Maximum likelihood	15	0.51(0.26-0.99）	0.047
Eubacterium (ventriosum group)	MR Egger	15	0.66(0.04-11.77）	0.78
Eubacterium (ventriosum group)	Weighted median	15	0.61(0.26-1.44）	0.26
Intestinibacter	Inverse variance weighted	15	1.82(1.04-3.2）	0.037	12.9	14	0.53	0	-0.08	0.08	0.31	MR-PRESSO	0.601	0.276	2.178	0.047	14.897	0.552	0	0.0431	9.48e-05	TRUE	1.8e-66
Intestinibacter	cML-MA-BIC	15	1.83(1.02-3.3）	0.044
Intestinibacter	Maximum likelihood	15	1.87(1.05-3.33）	0.033
Intestinibacter	MR Egger	15	4.71(0.75-29.57）	0.12
Intestinibacter	Weighted median	15	1.72(0.75-3.94）	0.2
Terrisporobacter	Inverse variance weighted	5	2.47(1.14-5.36）	0.022	2.93	4	0.57	0	0.05	0.12	0.7	MR-PRESSO	0.904	0.338	2.672	0.056	4.554	0.621	0	0.024	4.47e-05	TRUE	8.96e-23
Terrisporobacter	cML-MA-BIC	5	2.56(1.13-5.82）	0.024
Terrisporobacter	Maximum likelihood	5	2.54(1.13-5.72）	0.024
Terrisporobacter	MR Egger	5	1.54(0.15-15.89）	0.74
Terrisporobacter	Weighted median	5	2.26(0.81-6.31）	0.12
MR, Mendelian randomization; PRESSO, pleiotropy residual sum and outlier; GM, gut microbiota; POI, primary ovarian insufficiency; SNP, single nucleotide polymorphism; SE, standard error; Df, degree of freedom; SD, standard deviation; RSSobs, observed residual sum of squares.

## Sheet: sheet8
Table S8 Instrumental variables used in MR analysis (POI on GM).
Bacterial taxa (Outcome)	SNP	Effect allele	Other allele	Exposure (POI)			Outcome (Bacteria)			F
				Beta	SE	P-value	Beta	SE	P-value
Eubacterium (hallii group)	rs208811	G	A	0.329	0.069	1.85e-06	0.008	0.011	0.458	22.75
Eubacterium (hallii group)	rs6459511	G	A	-0.394	0.08	9.46e-07	-0.024	0.016	0.118	24.04
Eubacterium (hallii group)	rs7595886	T	C	-0.654	0.146	7.93e-06	-0.002	0.016	0.828	19.95
Eubacterium (hallii group)	rs7604218	T	G	0.438	0.097	5.83e-06	0.031	0.018	0.089	20.54
Eubacterium (hallii group)	rs7793196	G	A	-0.491	0.099	7.4e-07	-0.013	0.014	0.383	24.51
Eubacterium (ventriosum group)	rs208811	G	A	0.329	0.069	1.85e-06	0.013	0.012	0.274	22.75
Eubacterium (ventriosum group)	rs6459511	G	A	-0.394	0.08	9.46e-07	0.019	0.017	0.252	24.04
Eubacterium (ventriosum group)	rs7595886	T	C	-0.654	0.146	7.93e-06	-0.013	0.017	0.503	19.95
Eubacterium (ventriosum group)	rs7604218	T	G	0.438	0.097	5.83e-06	-0.022	0.019	0.275	20.54
Eubacterium (ventriosum group)	rs7793196	G	A	-0.491	0.099	7.4e-07	0.014	0.015	0.323	24.51
Intestinibacter	rs208811	G	A	0.329	0.069	1.85e-06	0.023	0.013	0.076	22.75
Intestinibacter	rs6459511	G	A	-0.394	0.08	9.46e-07	0.025	0.018	0.174	24.04
Intestinibacter	rs7595886	T	C	-0.654	0.146	7.93e-06	0.005	0.019	0.877	19.95
Intestinibacter	rs7604218	T	G	0.438	0.097	5.83e-06	-0.003	0.021	0.784	20.54
Intestinibacter	rs7793196	G	A	-0.491	0.099	7.4e-07	0.002	0.017	0.903	24.51
Terrisporobacter	rs208811	G	A	0.329	0.069	1.85e-06	0.046	0.018	0.01	22.75
Terrisporobacter	rs6459511	G	A	-0.394	0.08	9.46e-07	0.02	0.025	0.401	24.04
Terrisporobacter	rs7595886	T	C	-0.654	0.146	7.93e-06	0.036	0.026	0.165	19.95
Terrisporobacter	rs7604218	T	G	0.438	0.097	5.83e-06	0.015	0.029	0.678	20.54
Terrisporobacter	rs7793196	G	A	-0.491	0.099	7.4e-07	-0.008	0.023	0.706	24.51
MR, Mendelian randomization; POI, primary ovarian insufficiency; GM, gut microbiota; SNP, single nucleotide polymorphism; SE, standard error.

## Sheet: sheet9
Table S9 Full result of MR estimates (POI on GM).
Bacterial taxa (Outcome)	MR method	No. of SNP	OR(95%CI)	P-value
Eubacterium (hallii group)	Inverse variance weighted	5	1.03 (1.00-1.06)	0.05
Eubacterium (hallii group)	cML-MA-BIC	5	1.03 (1.00-1.06)	0.05
Eubacterium (hallii group)	Maximum likelihood	5	1.03 (1.00-1.06)	0.05
Eubacterium (hallii group)	MR Egger	5	0.98 (0.87-1.10)	0.74
Eubacterium (hallii group)	Weighted median	5	1.03 (0.99-1.06)	0.17
Eubacterium (ventriosum group)	Inverse variance weighted	5	0.99 (0.96-1.03)	0.74
Eubacterium (ventriosum group)	cML-MA-BIC	5	0.99 (0.96-1.02)	0.69
Eubacterium (ventriosum group)	Maximum likelihood	5	0.99 (0.96-1.02)	0.7
Eubacterium (ventriosum group)	MR Egger	5	1.00 (0.85-1.17)	0.97
Eubacterium (ventriosum group)	Weighted median	5	0.99 (0.96-1.03)	0.75
Intestinibacter	Inverse variance weighted	5	1.00 (0.96-1.04)	1
Intestinibacter	cML-MA-BIC	5	1.00 (0.97-1.03)	0.98
Intestinibacter	Maximum likelihood	5	1.00 (0.97-1.03)	1
Intestinibacter	MR Egger	5	0.93 (0.80-1.08)	0.43
Intestinibacter	Weighted median	5	0.99 (0.95-1.04)	0.73
Terrisporobacter	Inverse variance weighted	5	1.01 (0.94-1.08)	0.8
Terrisporobacter	cML-MA-BIC	5	1.01 (0.96-1.06)	0.76
Terrisporobacter	Maximum likelihood	5	1.01 (0.96-1.06)	0.68
Terrisporobacter	MR Egger	5	0.80 (0.67-0.97)	0.1
Terrisporobacter	Weighted median	5	0.99 (0.93-1.05)	0.66
MR, Mendelian randomization; POI, primary ovarian insufficiency; GM, gut microbiota; SNP, single nucleotide polymorphism; OR, odds ratio; CI, confidence interval; IVW, inverse variance weighted; ML, maximum likelihood.

## Sheet: sheet10
Table S11 The heterogeneity of POI instrumental variables (POI on GM).
Bacterial taxa (Outcome)	Cochran's Q	df	P-value	I2(%)
Anaerotruncus	2.68	4	0.61	0
Bifidobacterium	5.18	4	0.27	22.74
Haemophilus	5.07	4	0.28	21.1
Holdemania	9.52	4	0.05	57.97
Df, degree of freedom; POI, primary ovarian insufficiency; GM, gut microbiota.

[truncated: 4 more sheets: sheet11, sheet12, sheet13, sheet14]
